# Supplementary material for: N,N-Dicyclo­hexyl-2-(5,7-dichloro-8-quinol­yloxy)acetamide
Source: Acta Crystallogr Sect E Struct Rep Online. 2009 Oct 7;65(Pt 11):o2663. doi: 10.1107/S160053680903966X (PMC2971332; doi:10.1107/S160053680903966X)
Supplement: Supplementary file 2 [file e-65-o2663-Isup2.hkl]

# 
# h,k,l, Fc-squared, Fo-squared, sigma(Fo-squared) and status flag 
# 
data_I
_shelx_title ' R293m in P-1' 
_shelx_refln_list_code          4 
_shelx_F_calc_maximum      176.04 
_exptl_crystal_F_000       460.00 
_reflns_d_resolution_high  0.8204 
 
loop_ 
 _symmetry_equiv_pos_as_xyz 
 'x, y, z' 
 '-x, -y, -z' 
 
_cell_length_a     9.8476 
_cell_length_b    10.7542 
_cell_length_c    11.1376 
_cell_angle_alpha  72.392 
_cell_angle_beta   86.880 
_cell_angle_gamma  80.208 
 
_shelx_F_squared_multiplier     1.000 
 
loop_ 
 _refln_index_h 
 _refln_index_k 
 _refln_index_l 
 _refln_F_squared_calc 
 _refln_F_squared_meas 
 _refln_F_squared_sigma 
 _refln_observed_status 
   1   0   0      366.99      455.07     12.48 o 
   2   0   0      768.84      800.06     12.96 o 
   3   0   0      948.12     1054.08     18.18 o 
   4   0   0     1182.08     1433.20     23.43 o 
   5   0   0      261.46      321.32     10.91 o 
   6   0   0       55.87       50.07      2.90 o 
   7   0   0       14.87       22.09      2.29 o 
   8   0   0        1.66       -0.87      2.70 o 
   9   0   0       96.66       96.59      4.68 o 
  10   0   0        7.79        4.91      3.47 o 
  11   0   0        1.18       -1.54      2.39 o 
 -11   1   0       14.19       27.64      3.41 o 
 -10   1   0       24.22       24.48      3.34 o 
  -9   1   0       84.40       87.86      4.65 o 
  -8   1   0        0.05       -1.06      1.14 o 
  -7   1   0       88.54       91.78      6.16 o 
  -6   1   0      165.47      196.94      8.68 o 
  -5   1   0     1486.41     1609.71     26.85 o 
  -4   1   0      141.86      122.53      3.78 o 
  -3   1   0     1078.58     1134.33     18.68 o 
  -2   1   0        5.65        5.04      0.79 o 
  -1   1   0       56.76       61.25      1.73 o 
   1   1   0     1907.61     1941.09     43.08 o 
   2   1   0     5080.28     5886.09    128.48 o 
   3   1   0       41.04       33.64      2.88 o 
   4   1   0     1390.03     1631.36     21.22 o 
   5   1   0       99.82       87.69      2.45 o 
   6   1   0      217.59      218.36      5.23 o 
   7   1   0       15.90       15.36      1.92 o 
   8   1   0       44.91       42.72      4.32 o 
   9   1   0       10.71        8.04      1.87 o 
  10   1   0       20.10       34.17      4.98 o 
  11   1   0       24.93       33.97      5.08 o 
 -11   2   0        0.08        0.64      1.66 o 
 -10   2   0      576.44      564.10     14.14 o 
  -9   2   0      252.16      229.31     12.64 o 
  -8   2   0      259.97      252.13      8.09 o 
  -7   2   0        3.76        3.43      1.52 o 
  -6   2   0        3.55        5.14      2.06 o 
  -5   2   0       71.22       80.55      5.50 o 
  -4   2   0       14.07       15.13      1.53 o 
  -3   2   0       87.88       86.53      4.19 o 
  -2   2   0      729.36      820.59     13.90 o 
  -1   2   0     2779.13     2950.31     44.86 o 
   1   2   0     4441.32     4603.50    100.57 o 
   2   2   0     3590.06     3629.32     80.06 o 
   3   2   0       15.93       12.73      2.19 o 
   4   2   0      183.92      195.59      4.44 o 
   5   2   0      416.02      447.99      7.17 o 
   6   2   0      658.26      704.44     10.64 o 
   7   2   0      257.88      294.14      5.79 o 
   8   2   0       64.07       81.53      6.55 o 
   9   2   0       36.75       28.76      4.65 o 
  10   2   0       26.02       25.98      4.68 o 
  11   2   0       18.54       32.43      5.21 o 
 -11   3   0        8.03       13.69      2.89 o 
 -10   3   0      396.80      394.07     15.40 o 
  -9   3   0       42.36       45.30      3.82 o 
  -8   3   0       68.08       69.47      4.18 o 
  -7   3   0       89.84       78.63      4.36 o 
  -6   3   0       19.15       20.47      3.14 o 
  -5   3   0       36.03       43.00      2.78 o 
  -4   3   0      167.53      176.59      5.11 o 
  -3   3   0      178.65      164.22      4.54 o 
  -2   3   0      499.68      502.69      9.47 o 
  -1   3   0       77.37       68.98      2.39 o 
   0   3   0      235.05      256.07      6.94 o 
   1   3   0      667.05      704.68     21.91 o 
   2   3   0      788.28      819.47     20.08 o 
   3   3   0     1874.29     1937.88     44.68 o 
   4   3   0      417.62      437.25     13.07 o 
   5   3   0        7.72       10.55      1.09 o 
   6   3   0      110.95      107.50      2.96 o 
   7   3   0      359.57      381.77      9.08 o 
   8   3   0        1.03        0.56      2.36 o 
   9   3   0      208.23      198.64     10.58 o 
  10   3   0       54.52       49.17      5.96 o 
  11   3   0        0.97        1.93      2.72 o 
 -10   4   0      103.12      107.66      5.84 o 
  -9   4   0       40.03       48.93      4.07 o 
  -8   4   0       28.86       23.76      2.91 o 
  -7   4   0      221.39      211.26      7.04 o 
  -6   4   0        1.09       -1.51      1.51 o 
  -5   4   0        3.78        1.05      1.62 o 
  -4   4   0        9.06       10.49      1.60 o 
  -3   4   0      207.97      198.84      6.73 o 
  -2   4   0      120.02      103.82      3.45 o 
  -1   4   0     1751.72     1845.40     40.46 o 
   0   4   0     1725.40     1897.29     40.85 o 
   1   4   0      452.66      490.86      8.73 o 
   2   4   0      259.43      289.45      9.01 o 
   3   4   0     1613.61     1869.02     43.60 o 
   4   4   0       89.04       83.99      4.88 o 
   5   4   0      344.52      367.08     12.42 o 
   6   4   0      134.06      142.17      7.50 o 
   7   4   0      892.85      939.10     26.39 o 
   8   4   0       10.20       11.18      2.07 o 
   9   4   0       93.84       77.01      6.88 o 
  10   4   0        0.77       -1.18      2.59 o 
  11   4   0        5.48       14.54      3.87 o 
 -10   5   0        3.94        3.20      1.97 o 
  -9   5   0       19.74       17.72      2.99 o 
  -8   5   0       90.67       85.16      4.91 o 
  -7   5   0      527.72      484.00     11.99 o 
  -6   5   0        1.82        0.03      1.22 o 
  -5   5   0      171.85      156.58      7.86 o 
  -4   5   0       63.79       69.28      3.65 o 
  -3   5   0        1.28        4.48      1.27 o 
  -2   5   0      407.52      393.32     11.86 o 
  -1   5   0      749.99      797.91     19.62 o 
   0   5   0       30.66       34.10      2.75 o 
   1   5   0      852.50      918.48     15.53 o 
   2   5   0     4189.97     4498.54    100.24 o 
   3   5   0     1982.70     2167.84     50.71 o 
   4   5   0      152.01      135.26      6.52 o 
   5   5   0       39.37       40.62      4.03 o 
   6   5   0        3.12        6.45      2.72 o 
   7   5   0      660.31      674.39     14.47 o 
   8   5   0       93.51       86.73      4.54 o 
   9   5   0      161.17      155.57      9.50 o 
  10   5   0        0.15        4.91      3.44 o 
  11   5   0       21.99       16.12      4.68 o 
  -9   6   0       44.84       33.29      3.72 o 
  -8   6   0        9.70        8.66      2.46 o 
  -7   6   0        1.98        3.17      2.01 o 
  -6   6   0       31.89       26.11      3.16 o 
  -5   6   0        1.20        2.46      1.90 o 
  -4   6   0       11.19       10.22      2.52 o 
  -3   6   0      142.19      140.76      7.11 o 
  -2   6   0      461.78      414.06     12.78 o 
  -1   6   0      119.98      109.90      5.37 o 
   0   6   0      347.96      322.40      9.73 o 
   1   6   0       54.38       71.31      4.52 o 
   2   6   0      351.24      371.54      7.43 o 
   3   6   0      113.90       99.52      5.50 o 
   4   6   0      517.46      507.78     15.53 o 
   5   6   0       50.47       53.13      5.04 o 
   6   6   0        9.50       16.58      3.57 o 
   7   6   0      215.73      215.25     10.58 o 
   8   6   0        0.48        0.14      2.31 o 
   9   6   0       12.79       12.91      4.06 o 
  10   6   0      101.25      108.40      8.98 o 
  11   6   0        6.87        3.87      4.06 o 
  -8   7   0      259.04      244.69      8.72 o 
  -7   7   0      324.34      306.65      9.47 o 
  -6   7   0      430.94      401.69     12.40 o 
  -5   7   0       27.59       31.54      4.03 o 
  -4   7   0        3.88        1.67      2.19 o 
   1   7   0       96.62      100.48      4.67 o 
   2   7   0      178.20      172.34      7.86 o 
   3   7   0       86.59       87.79      5.73 o 
   4   7   0       13.28       12.55      3.05 o 
   5   7   0      187.29      175.84      8.71 o 
   6   7   0       34.81       37.74      4.91 o 
   7   7   0      659.26      637.17     21.06 o 
   8   7   0      443.05      446.79     11.85 o 
   9   7   0       73.42       80.91      8.09 o 
  10   7   0       59.03       57.75      6.88 o 
  -7   8   0        7.06        7.83      2.11 o 
  -6   8   0        0.33        0.34      1.71 o 
  -5   8   0        2.77        1.67      2.39 o 
  -4   8   0       87.97       77.60      5.73 o 
  -3   8   0       61.29       51.79      4.59 o 
  -2   8   0        3.04        0.29      2.10 o 
  -1   8   0      102.19       74.92      4.78 o 
   0   8   0       12.17       10.96      1.74 o 
   1   8   0      146.49      157.14      7.96 o 
   2   8   0        3.39        1.31      2.42 o 
   3   8   0       11.50       14.84      3.28 o 
   4   8   0      206.99      238.05     10.55 o 
   5   8   0      597.44      546.95     18.11 o 
   6   8   0       46.36       36.36      4.91 o 
   7   8   0       78.94       80.49      7.04 o 
   8   8   0       15.27       14.97      2.83 o 
   9   8   0      230.06      222.62      9.35 o 
  10   8   0        3.02        2.23      3.70 o 
  -6   9   0       29.84       28.20      4.46 o 
  -5   9   0        5.14        4.26      2.75 o 
  -4   9   0       21.20       16.41      3.47 o 
  -3   9   0      242.67      202.31      9.11 o 
  -2   9   0       15.56       15.99      3.11 o 
  -1   9   0       11.24       11.69      2.75 o 
   0   9   0      897.86      893.66     25.45 o 
   1   9   0        3.63       -1.47      2.62 o 
   2   9   0      379.77      425.26     15.10 o 
   3   9   0        4.52        2.52      2.75 o 
   4   9   0       87.03       69.68      6.06 o 
   5   9   0       59.03       62.60      5.83 o 
   6   9   0       79.90       78.32      6.75 o 
   7   9   0       27.19       31.35      5.27 o 
   8   9   0       13.41       16.94      4.86 o 
   9   9   0        9.09       10.43      2.53 o 
  -5  10   0      253.38      227.11     10.74 o 
  -4  10   0        3.99        4.29      2.42 o 
  -3  10   0        2.89        4.72      2.36 o 
  -2  10   0       13.44       13.43      2.98 o 
   0  10   0        5.72        5.86      3.14 o 
   1  10   0      105.31       88.81      6.88 o 
   2  10   0      180.38      187.54      9.57 o 
   3  10   0      133.33      123.50      8.22 o 
   4  10   0      148.25      152.39      9.04 o 
   5  10   0       56.72       74.43      6.65 o 
   6  10   0      187.41      172.67     10.19 o 
   7  10   0        1.84       -1.64      3.41 o 
   8  10   0        6.25        6.28      3.11 o 
  -3  11   0        5.46       10.58      2.92 o 
  -1  11   0        7.12        6.55      3.08 o 
   0  11   0       10.60       16.64      4.13 o 
   1  11   0      303.84      293.61     12.91 o 
   2  11   0       92.19       89.30      7.11 o 
   3  11   0       58.06       52.31      6.06 o 
   4  11   0       52.45       54.05      6.19 o 
   5  11   0       76.38       79.14      7.17 o 
   6  11   0       11.59       14.35      4.32 o 
   7  11   0       63.03       70.33      7.47 o 
  -6 -11   1       18.03       18.70      4.52 o 
  -8 -10   1       96.79       96.96      8.35 o 
  -7 -10   1       13.37       10.63      2.75 o 
  -6 -10   1        3.73        4.69      2.35 o 
  -5 -10   1        0.09        1.38      3.18 o 
  -4 -10   1       59.99       69.94      6.62 o 
  -3 -10   1       95.95       96.41      6.94 o 
  -2 -10   1      246.83      247.35     11.24 o 
  -1 -10   1        0.17        1.11      2.75 o 
   0 -10   1      144.88      149.64      8.42 o 
   1 -10   1       16.88       14.97      3.60 o 
   2 -10   1        3.10        4.95      2.36 o 
   3 -10   1       26.12       24.73      3.51 o 
   5 -10   1        7.03        1.61      2.59 o 
  -9  -9   1        0.50        3.89      5.32 o 
  -8  -9   1      144.79      143.47     10.66 o 
  -7  -9   1       17.11       20.81      3.13 o 
  -6  -9   1        3.18        2.29      3.37 o 
  -5  -9   1        4.70        9.70      3.44 o 
  -4  -9   1        0.36        3.87      2.78 o 
  -3  -9   1        0.30       -0.66      2.42 o 
  -2  -9   1      362.37      345.86     13.00 o 
  -1  -9   1        1.11        0.49      2.26 o 
   0  -9   1        0.24        4.16      2.78 o 
   1  -9   1       34.54       29.68      3.70 o 
   5  -9   1        0.20        2.16      2.13 o 
   6  -9   1       30.84       34.13      4.68 o 
 -10  -8   1        0.69        9.34      4.03 o 
  -9  -8   1       35.84       39.56      4.04 o 
  -8  -8   1        0.25        0.68      1.93 o 
  -7  -8   1        4.26        1.83      2.80 o 
  -6  -8   1      431.09      421.69     15.79 o 
  -5  -8   1       18.20       17.46      3.57 o 
  -4  -8   1        1.69       -2.06      2.06 o 
  -3  -8   1      114.31      103.61      6.45 o 
  -2  -8   1      487.74      470.96     15.27 o 
  -1  -8   1        5.44        1.11      2.42 o 
   0  -8   1        7.99       10.39      2.33 o 
   1  -8   1      150.74      154.26      7.30 o 
   2  -8   1      329.74      292.26     11.14 o 
   3  -8   1        3.29        7.96      2.72 o 
   4  -8   1      298.68      301.80     12.51 o 
   6  -8   1        4.82        2.50      1.64 o 
   7  -8   1        4.82        4.76      1.93 o 
 -10  -7   1       34.04       46.78      6.49 o 
  -9  -7   1       51.26       44.57      4.98 o 
  -8  -7   1        0.05        1.51      1.90 o 
  -7  -7   1      597.44      593.00     14.08 o 
  -6  -7   1       66.39       74.02      4.48 o 
  -5  -7   1      566.17      544.50     17.56 o 
  -4  -7   1        8.07       10.29      2.65 o 
  -3  -7   1      215.12      191.86      8.25 o 
  -2  -7   1       33.19       35.90      3.70 o 
  -1  -7   1      396.72      386.52      8.43 o 
   0  -7   1      167.66      165.14      5.02 o 
   1  -7   1       58.28       66.60      4.62 o 
   2  -7   1       23.60       17.33      3.14 o 
   3  -7   1       67.48       52.38      4.68 o 
   4  -7   1       10.40        9.70      2.85 o 
   5  -7   1        9.79       12.24      2.30 o 
   6  -7   1        0.97        0.49      2.23 o 
   7  -7   1       13.11       14.73      2.47 o 
   8  -7   1       44.31       35.00      5.91 o 
 -11  -6   1      117.19      116.81      9.43 o 
 -10  -6   1        4.21        9.24      3.93 o 
  -9  -6   1        0.02       -0.51      1.82 o 
  -8  -6   1      645.01      661.84     15.16 o 
  -7  -6   1      144.56      137.42      5.72 o 
  -6  -6   1       35.73       32.76      3.03 o 
  -5  -6   1        0.23       -0.66      2.00 o 
  -4  -6   1       53.31       57.42      4.75 o 
  -3  -6   1       38.22       40.00      3.77 o 
  -2  -6   1       27.71       30.74      1.85 o 
  -1  -6   1      253.47      262.25      6.10 o 
   0  -6   1        3.00        3.93      1.44 o 
   1  -6   1        4.75        5.93      1.90 o 
   2  -6   1      195.33      192.22      8.03 o 
   3  -6   1      147.17      139.71      7.08 o 
   4  -6   1      151.45      149.13      5.29 o 
   5  -6   1      230.00      218.01      6.94 o 
   6  -6   1        3.36        3.81      3.00 o 
   7  -6   1       29.39       28.99      4.19 o 
   8  -6   1       88.45       79.62     10.20 o 
   9  -6   1       66.82       62.16      5.04 o 
 -11  -5   1       57.13       47.83      6.55 o 
 -10  -5   1       22.47       19.36      4.68 o 
  -9  -5   1       32.09       33.71      5.31 o 
  -8  -5   1       49.24       46.62      3.55 o 
  -7  -5   1       38.76       40.51      3.41 o 
  -6  -5   1       19.09       21.23      2.43 o 
  -5  -5   1      166.90      168.28      7.99 o 
  -4  -5   1        0.41        1.28      1.67 o 
  -3  -5   1      273.35      267.43      9.34 o 
  -2  -5   1       11.13       22.24      1.51 o 
  -1  -5   1     2070.43     2325.89     36.40 o 
   0  -5   1     1972.78     1984.79     43.44 o 
   1  -5   1     2728.10     3083.71     66.43 o 
   2  -5   1       79.93       72.49      4.55 o 
   3  -5   1      166.58      185.77      5.50 o 
   4  -5   1      332.90      334.85      8.36 o 
   5  -5   1      615.07      601.18     13.01 o 
   6  -5   1        1.36       -0.49      1.28 o 
   7  -5   1       13.30       16.02      4.47 o 
   8  -5   1       14.42       12.67      3.06 o 
   9  -5   1      171.31      154.36      6.83 o 
 -11  -4   1        4.94       10.78      3.77 o 
 -10  -4   1        7.78       10.32      3.96 o 
  -9  -4   1       71.83       61.32      6.35 o 
  -8  -4   1      311.69      308.41      8.63 o 
  -7  -4   1       48.63       47.04      3.28 o 
  -6  -4   1      205.66      212.26      6.42 o 
  -5  -4   1      281.42      280.87      7.35 o 
  -4  -4   1      182.91      149.51      6.52 o 
  -3  -4   1     1124.31     1139.97     27.88 o 
  -2  -4   1      116.00      109.12      2.84 o 
  -1  -4   1     1647.46     1866.46     29.17 o 
   0  -4   1      226.87      232.61      7.17 o 
   1  -4   1      182.44      220.56      7.40 o 
   2  -4   1       34.80       42.97      2.32 o 
   3  -4   1      504.63      544.70     10.90 o 
   4  -4   1        7.15        8.50      1.51 o 
   5  -4   1      496.23      462.92     11.58 o 
   6  -4   1       19.76       26.66      2.59 o 
   7  -4   1        8.47        9.78      2.05 o 
   8  -4   1       71.93       58.08      5.70 o 
   9  -4   1      231.63      220.54      8.03 o 
  10  -4   1       18.98       19.98      3.16 o 
 -11  -3   1       55.71       65.45      7.04 o 
 -10  -3   1      149.31      162.90      9.96 o 
  -9  -3   1      145.45      147.93      8.98 o 
  -8  -3   1       61.46       56.93      5.63 o 
  -7  -3   1       92.38      104.76      5.14 o 
  -6  -3   1       30.50       36.33      1.79 o 
  -5  -3   1        4.42        6.63      0.93 o 
  -4  -3   1      541.52      585.10     10.12 o 
  -3  -3   1     2059.32     2313.12     52.77 o 
  -2  -3   1      989.41     1005.43     16.01 o 
  -1  -3   1      363.58      343.87      6.27 o 
   0  -3   1     1599.13     1675.55     36.10 o 
   1  -3   1     1282.16     1402.00     22.44 o 
   2  -3   1     1289.94     1406.13     22.93 o 
   3  -3   1       99.27       97.80      3.42 o 
   4  -3   1      625.28      600.26     11.87 o 
   5  -3   1      929.49      942.04     17.62 o 
   6  -3   1      449.60      434.26     10.24 o 
   7  -3   1       21.03       21.82      2.57 o 
   8  -3   1       16.62       13.43      3.31 o 
   9  -3   1        3.98        7.66      2.05 o 
  10  -3   1       71.91       61.14      4.58 o 
 -11  -2   1        4.55        8.22      3.18 o 
 -10  -2   1       26.53       25.32      4.78 o 
  -9  -2   1        0.93        2.95      2.19 o 
  -8  -2   1      441.08      453.69     16.18 o 
  -7  -2   1       97.88      120.94      6.48 o 
  -6  -2   1       36.81       47.34      3.78 o 
  -5  -2   1     1334.27     1478.62     19.83 o 
  -4  -2   1      183.78      157.23      3.57 o 
  -3  -2   1       83.87       71.96      1.87 o 
  -2  -2   1       72.82       62.47      3.23 o 
  -1  -2   1     3606.36     3613.03     54.32 o 
   0  -2   1      379.07      360.07      8.84 o 
   1  -2   1       58.10       56.43      2.13 o 
   2  -2   1     3468.23     3782.52     57.65 o 
   3  -2   1     1602.06     1771.48     28.48 o 
   4  -2   1       17.93       16.21      1.63 o 
   5  -2   1      182.20      174.24      5.28 o 
   6  -2   1       25.86       28.03      2.47 o 
   7  -2   1        4.62        7.57      1.85 o 
   8  -2   1       17.03       15.49      3.41 o 
   9  -2   1        5.23        5.13      1.82 o 
  10  -2   1       26.68       24.40      5.50 o 
  11  -2   1       29.41       29.62      5.63 o 
 -11  -1   1       12.60       15.59      4.36 o 
 -10  -1   1      124.04      128.08      8.68 o 
  -9  -1   1      105.18      104.17      7.57 o 
  -8  -1   1      203.54      205.64      6.44 o 
  -7  -1   1        0.15        1.21      2.78 o 
  -6  -1   1      174.29      172.99      3.94 o 
  -5  -1   1      960.80     1061.02     14.75 o 
  -4  -1   1     1860.70     1913.83     26.21 o 
  -3  -1   1      145.22      135.79      2.76 o 
  -2  -1   1     3886.77     4215.12    126.32 o 
  -1  -1   1      154.35      120.62      3.83 o 
   0  -1   1     2129.11     2281.30     34.39 o 
   1  -1   1     8589.80     9183.76    133.54 o 
   2  -1   1      564.62      591.68     10.23 o 
   3  -1   1      976.99     1076.52     17.92 o 
   4  -1   1      337.83      355.82     10.68 o 
   5  -1   1       17.61       12.10      1.59 o 
   6  -1   1      547.49      553.57     15.36 o 
   7  -1   1      147.51      143.25      9.45 o 
   8  -1   1        0.20       -1.47      1.70 o 
   9  -1   1       12.16       13.71      2.33 o 
  10  -1   1       39.29       47.70      3.90 o 
  11  -1   1       37.91       46.94      4.13 o 
 -11   0   1        5.24        3.96      2.82 o 
 -10   0   1        0.43       -1.08      2.03 o 
  -9   0   1        4.99        4.51      1.85 o 
  -8   0   1      274.94      265.28      7.60 o 
  -7   0   1      265.51      275.65      7.38 o 
  -6   0   1      297.01      298.41      5.62 o 
  -5   0   1      734.72      809.16     11.69 o 
  -4   0   1        5.77        6.00      0.79 o 
  -3   0   1     1639.96     1756.16     22.50 o 
  -2   0   1      452.06      444.95      8.05 o 
  -1   0   1       39.15       29.44      0.98 o 
   0   0   1     1746.92     1782.58     43.55 o 
   1   0   1      387.28      357.18      9.43 o 
   2   0   1    30990.13    32463.97    488.37 o 
   3   0   1    19763.37    22151.59    335.43 o 
   4   0   1       75.74       76.65      2.94 o 
   5   0   1       60.42       68.22      3.08 o 
   6   0   1     1368.21     1536.27     26.12 o 
   7   0   1       45.65       48.16      3.52 o 
   8   0   1      125.21      136.14      8.06 o 
   9   0   1       66.44       72.04      4.13 o 
  10   0   1        2.06        2.51      2.05 o 
  11   0   1       50.61       43.86      6.19 o 
 -11   1   1        2.66        9.40      3.34 o 
 -10   1   1       92.73       82.14      9.24 o 
  -9   1   1       34.40       29.90      2.97 o 
  -8   1   1       39.48       39.97      3.17 o 
  -7   1   1       71.99       68.32      3.71 o 
  -6   1   1       41.26       42.21      2.72 o 
  -5   1   1      751.56      812.70     18.07 o 
  -4   1   1        0.66        1.34      0.82 o 
  -3   1   1      862.96      906.67     15.35 o 
  -2   1   1     3069.11     3233.97     49.20 o 
  -1   1   1     1344.06     1439.26     55.43 o 
   0   1   1       97.58       94.24      2.72 o 
   1   1   1     2728.41     2851.94     43.13 o 
   2   1   1     1974.71     2196.28     33.54 o 
   3   1   1      139.81      179.13      4.12 o 
   4   1   1      532.09      544.81     10.07 o 
   5   1   1       18.29       29.02      2.42 o 
   6   1   1        0.02       -0.70      0.85 o 
   7   1   1      252.79      254.85      6.93 o 
   8   1   1      100.42       87.20      8.45 o 
   9   1   1        9.84        9.20      1.98 o 
  10   1   1       47.49       51.59      6.09 o 
  11   1   1       41.41       41.70      5.93 o 
 -11   2   1       12.38       12.07      2.79 o 
 -10   2   1       42.02       36.52      3.64 o 
  -9   2   1       24.97       24.99      3.18 o 
  -8   2   1      256.06      262.94      7.98 o 
  -7   2   1     2006.11     2102.26     35.64 o 
  -6   2   1      160.55      171.06      5.59 o 
  -5   2   1     1192.56     1274.11     22.18 o 
  -4   2   1      282.32      293.63      6.86 o 
  -3   2   1      334.95      371.48      7.64 o 
  -2   2   1      121.63      122.52      3.37 o 
  -1   2   1     2118.87     2213.31     34.04 o 
   0   2   1      337.01      337.90      8.19 o 
   1   2   1      781.26      850.39     15.25 o 
   2   2   1      129.53      119.40      2.54 o 
   3   2   1       48.90       44.91      1.71 o 
   4   2   1       99.78      114.46      3.20 o 
   5   2   1      388.83      447.31      8.85 o 
   6   2   1      388.34      393.26      8.49 o 
   7   2   1      366.69      399.91     14.15 o 
   8   2   1      509.73      550.14     14.77 o 
   9   2   1      206.51      203.20     10.55 o 
  10   2   1        3.27        6.98      3.11 o 
  11   2   1        8.91        5.54      3.05 o 
 -11   3   1        1.94        3.39      2.00 o 
 -10   3   1       75.73       79.84      6.47 o 
  -9   3   1       67.29       81.56      4.72 o 
  -8   3   1      296.55      273.56      8.37 o 
  -7   3   1      139.37      115.52      4.98 o 
  -6   3   1        7.00       10.72      1.84 o 
  -5   3   1        0.46        1.34      1.22 o 
  -4   3   1       47.00       54.16      2.86 o 
  -3   3   1        3.57        3.24      0.98 o 
  -2   3   1       56.43       44.39      2.17 o 
  -1   3   1        1.63        2.78      1.11 o 
   0   3   1      309.67      290.66      7.63 o 
   1   3   1     1220.79     1354.27     21.23 o 
   2   3   1       46.33       55.29      3.21 o 
   3   3   1     1038.63     1045.20     25.58 o 
   4   3   1      800.64      832.27     13.92 o 
   5   3   1     1079.24     1169.97     29.84 o 
   6   3   1      100.19      103.77      3.54 o 
   7   3   1       27.06       25.85      3.87 o 
   8   3   1       10.84       15.92      3.70 o 
   9   3   1        2.43       10.35      3.67 o 
  10   3   1       37.06       35.54      5.21 o 
  11   3   1       45.95       51.99      6.22 o 
 -10   4   1       17.45       12.74      2.79 o 
  -9   4   1      156.46      138.76      6.44 o 
  -8   4   1        1.93        4.12      1.89 o 
  -7   4   1       13.91       13.14      3.06 o 
  -6   4   1       73.11       79.40      4.03 o 
  -5   4   1       98.08       89.39      4.05 o 
  -4   4   1        8.76        9.95      1.56 o 
  -3   4   1     1186.55     1184.42     20.51 o 
  -2   4   1     1178.39     1242.12     20.89 o 
   0   4   1       54.50       47.56      2.85 o 
   1   4   1      522.98      516.50      9.13 o 
   2   4   1      819.03      870.96     21.82 o 
   3   4   1      793.17      896.05     22.86 o 
   4   4   1       30.74       38.20      3.60 o 
   5   4   1      295.75      314.21     11.17 o 
   6   4   1        2.22        1.24      2.10 o 
   7   4   1        1.09        0.59      2.49 o 
   8   4   1      102.43      120.32      7.89 o 
   9   4   1      382.64      371.54     15.13 o 
  10   4   1       39.37       52.08      6.13 o 
  11   4   1        1.69        9.40      3.57 o 
 -10   5   1        4.26        4.81      2.27 o 
  -9   5   1       63.71       61.86      4.60 o 
  -8   5   1        5.36        0.74      1.70 o 
  -7   5   1       32.11       25.71      4.57 o 
  -6   5   1      211.87      208.58      6.86 o 
  -5   5   1      534.67      511.27     11.60 o 
  -4   5   1      276.34      255.24      7.03 o 
  -3   5   1       69.88       67.73      3.22 o 
  -2   5   1      118.56      109.64      5.37 o 
  -1   5   1       65.38       58.64      3.67 o 
   0   5   1       23.90       36.07      2.75 o 
   1   5   1     1902.88     2224.45     34.86 o 
   2   5   1      112.16      119.92      3.15 o 
   3   5   1      446.37      544.56     15.66 o 
   4   5   1     1493.76     1620.29     39.44 o 
   5   5   1      865.67      895.33     24.40 o 
   6   5   1       46.94       52.54      5.04 o 
   7   5   1      339.96      317.13     12.84 o 
   8   5   1        9.75       12.05      3.70 o 
   9   5   1      428.37      448.85     17.30 o 
  10   5   1       59.89       60.34      6.45 o 
  11   5   1       58.10       57.72      6.85 o 
  -9   6   1       77.13       70.27      5.01 o 
  -8   6   1       50.30       48.28      4.05 o 
  -7   6   1       73.30       66.96      4.98 o 
  -6   6   1        4.29        4.93      1.68 o 
  -5   6   1        2.26       -0.17      1.31 o 
  -4   6   1       35.12       36.78      3.05 o 
  -3   6   1        7.08        5.99      2.26 o 
  -2   6   1      126.78      120.94      5.99 o 
  -1   6   1      170.62      167.39      6.75 o 
   0   6   1      469.15      498.37     13.46 o 
   1   6   1       17.74       34.86      2.04 o 
   2   6   1       27.45       43.86      4.49 o 
   3   6   1        6.99        3.87      2.00 o 
   4   6   1      180.27      176.92      7.99 o 
   5   6   1      188.70      170.60      8.19 o 
   6   6   1      253.70      245.78     10.71 o 
   7   6   1      516.89      525.83     18.15 o 
   8   6   1      179.14      170.14      9.63 o 
   9   6   1      254.39      242.34     12.32 o 
  10   6   1       31.20       33.54      5.70 o 
  11   6   1       16.54       17.53      4.88 o 
  -8   7   1      223.20      196.56      7.74 o 
  -7   7   1       44.46       38.73      4.50 o 
  -6   7   1       85.32       93.96      4.85 o 
  -5   7   1      752.42      757.22     16.05 o 
  -4   7   1      162.33      141.09      7.67 o 
  -3   7   1      429.08      412.58     13.76 o 
  -2   7   1       21.04       17.30      2.95 o 
  -1   7   1      143.65      127.36      6.13 o 
   0   7   1       62.04       58.41      3.90 o 
   1   7   1      428.56      398.63     12.89 o 
   2   7   1      344.83      365.05     12.51 o 
   3   7   1       26.70       26.63      3.57 o 
   4   7   1       24.51       23.39      3.67 o 
   5   7   1        9.18        7.67      2.95 o 
   6   7   1        0.70        0.66      2.69 o 
   7   7   1      185.04      175.91      9.76 o 
   8   7   1       65.81       70.92      6.81 o 
   9   7   1      207.51      214.18      7.73 o 
  10   7   1      635.12      655.61     23.68 o 
  11   7   1       76.36       95.98      8.98 o 
  -8   8   1        0.09        1.77      3.46 o 
  -7   8   1       43.77       32.75      3.55 o 
  -6   8   1      161.79      144.24      6.22 o 
  -5   8   1        0.01        8.12      2.95 o 
  -4   8   1        0.61        5.04      2.59 o 
  -3   8   1      102.42      107.08      6.58 o 
  -2   8   1      798.78      749.69     20.80 o 
  -1   8   1       27.68       29.58      3.57 o 
   0   8   1       71.02       62.99      4.32 o 
   1   8   1        9.40        6.77      1.56 o 
   2   8   1       14.08       12.94      3.11 o 
   3   8   1       51.09       38.46      4.39 o 
   4   8   1        8.00        9.96      3.31 o 
   5   8   1       22.60       21.19      3.83 o 
   6   8   1       30.41       37.34      4.88 o 
   7   8   1      322.28      290.63     13.00 o 
   8   8   1       12.26        7.67      4.13 o 
   9   8   1       97.90      101.75      8.32 o 
  10   8   1      152.82      144.89     10.32 o 
  -7   9   1       63.52       44.12      5.77 o 
  -6   9   1       88.23       73.57      6.42 o 
  -5   9   1        1.82        0.85      2.42 o 
  -4   9   1        7.23        8.09      2.88 o 
  -3   9   1       71.13       77.08      5.83 o 
  -2   9   1      234.26      213.58      9.24 o 
  -1   9   1      506.47      444.32     14.12 o 
   0   9   1      476.10      488.09     16.48 o 
   1   9   1       14.22        5.57      3.11 o 
   2   9   1      574.52      542.50     17.92 o 
   3   9   1       12.53        9.43      3.37 o 
   4   9   1       64.22       95.32      6.98 o 
   5   9   1        7.99       10.09      3.14 o 
   6   9   1       59.27       50.09      5.96 o 
   7   9   1        3.22        6.85      3.87 o 
   8   9   1      144.74      154.12     10.06 o 
   9   9   1        0.29       -2.95      2.95 o 
  -5  10   1       43.57       39.24      5.14 o 
  -4  10   1       93.17       78.88      6.29 o 
  -3  10   1      437.33      373.14     13.63 o 
  -2  10   1      274.07      230.55      9.83 o 
   1  10   1        0.01        0.07      2.65 o 
   2  10   1       11.71        7.83      3.34 o 
   3  10   1       85.14       66.14      6.35 o 
   4  10   1        0.49        2.29      3.05 o 
   5  10   1      120.48      102.66      7.96 o 
   6  10   1        0.18       -1.97      3.24 o 
   7  10   1        0.95       -0.62      3.24 o 
   8  10   1       63.96       65.22      7.44 o 
  -4  11   1       12.42       15.59      3.54 o 
  -3  11   1       82.82       72.79      5.93 o 
  -1  11   1        0.11       -0.56      2.56 o 
   0  11   1        2.37        6.39      2.98 o 
   1  11   1       73.99       76.49      6.65 o 
   2  11   1        2.12        5.44      3.60 o 
   3  11   1       22.08       24.37      4.65 o 
   4  11   1      102.95       91.00      7.60 o 
   5  11   1       15.47       10.91      4.19 o 
   6  11   1       17.40       28.20      5.57 o 
   7  11   1        5.12       -3.31      3.31 o 
  -2  12   1       71.97       71.51      5.60 o 
  -1  12   1        2.34        6.81      3.01 o 
   0  12   1        1.46        9.73      3.77 o 
   1  12   1        1.51        3.70      3.14 o 
   2  12   1        0.04        1.24      2.95 o 
   3  12   1      113.64      154.29     10.19 o 
   4  12   1       28.65       25.68      5.34 o 
   5  12   1      103.66      139.32      9.96 o 
  -5 -11   2        5.94       13.46      3.93 o 
  -4 -11   2      110.12      113.67      8.62 o 
  -3 -11   2       55.69       52.64      6.58 o 
  -2 -11   2        1.49       -0.33      2.52 o 
  -1 -11   2       13.40       13.82      3.96 o 
   0 -11   2        0.00        1.93      2.46 o 
  -7 -10   2       17.25       13.50      4.19 o 
  -6 -10   2      120.32      127.26      9.57 o 
  -5 -10   2       30.36       41.11      5.86 o 
  -4 -10   2        5.10        0.43      2.39 o 
  -3 -10   2       69.48       70.63      6.58 o 
  -2 -10   2       46.46       57.00      6.22 o 
  -1 -10   2        7.99        8.71      3.47 o 
   0 -10   2       90.46      101.45      7.53 o 
   1 -10   2        2.09       -0.13      2.29 o 
  -8  -9   2      116.86      109.38      8.58 o 
  -7  -9   2        0.06        1.51      3.01 o 
  -6  -9   2      123.79      115.27      8.58 o 
  -5  -9   2       72.43       56.51      6.26 o 
  -4  -9   2        0.46       -1.28      2.00 o 
  -3  -9   2        0.70        2.65      2.46 o 
   1  -9   2       43.36       39.83      4.19 o 
   2  -9   2       33.18       26.76      3.96 o 
   3  -9   2       77.63       75.57      6.09 o 
   4  -9   2      203.67      206.34     10.58 o 
   5  -9   2       22.86       23.52      4.65 o 
  -9  -8   2       80.08       90.67      5.49 o 
  -8  -8   2        6.40        6.47      3.10 o 
  -7  -8   2       49.56       50.99      5.50 o 
  -6  -8   2        1.24        2.14      1.80 o 
  -5  -8   2       46.57       41.13      3.49 o 
  -4  -8   2       14.73       12.43      2.52 o 
  -3  -8   2      225.02      248.93     10.29 o 
  -2  -8   2      139.60      129.13      7.08 o 
  -1  -8   2      367.55      364.43     12.68 o 
   0  -8   2       13.17       13.19      2.01 o 
   1  -8   2       24.87       29.32      3.64 o 
   2  -8   2        2.93       -1.47      1.80 o 
   3  -8   2       60.66       57.23      5.21 o 
   4  -8   2      280.66      265.80     11.63 o 
   5  -8   2       68.66       67.12      6.58 o 
   6  -8   2       81.57       77.57      7.37 o 
   7  -8   2       10.59       13.40      3.51 o 
 -10  -7   2       25.14       27.94      5.60 o 
  -9  -7   2        9.95       13.80      2.87 o 
  -8  -7   2       34.73       39.44      3.76 o 
  -7  -7   2      493.07      487.44     21.00 o 
  -6  -7   2       29.87       30.12      3.25 o 
  -5  -7   2      163.24      168.64      9.14 o 
  -4  -7   2      471.39      482.72     11.41 o 
  -3  -7   2       83.27       79.86      5.47 o 
  -2  -7   2       13.55       13.59      2.82 o 
  -1  -7   2      487.03      501.59     10.27 o 
   0  -7   2        6.10        6.96      3.64 o 
   1  -7   2       30.32       34.13      3.67 o 
   2  -7   2      377.64      370.03     12.74 o 
   3  -7   2        3.16        5.21      2.42 o 
   4  -7   2       10.55        8.29      2.85 o 
   5  -7   2       50.25       55.86      3.73 o 
   6  -7   2       10.04        9.29      2.11 o 
   7  -7   2        6.10        5.51      2.22 o 
   8  -7   2        4.97        3.41      2.69 o 
 -10  -6   2       28.87       31.77      5.34 o 
  -9  -6   2      219.32      231.96      9.83 o 
  -8  -6   2      168.81      158.75      6.53 o 
  -7  -6   2      121.71      119.95      6.31 o 
  -6  -6   2     1199.07     1198.80     22.97 o 
  -5  -6   2     1161.25     1186.57     22.34 o 
  -4  -6   2      531.85      509.71     11.40 o 
  -3  -6   2      606.42      604.36     12.66 o 
  -2  -6   2      701.15      724.46     13.05 o 
  -1  -6   2      513.95      531.98     10.36 o 
   0  -6   2       27.08       21.36      3.01 o 
   1  -6   2       17.59       22.21      2.88 o 
   2  -6   2       10.22        5.70      2.29 o 
   3  -6   2        4.32        6.24      1.52 o 
   4  -6   2      160.23      150.77      5.37 o 
   5  -6   2        2.51        2.63      1.42 o 
   6  -6   2       11.24       10.88      2.67 o 
   7  -6   2       62.30       58.51      4.20 o 
   8  -6   2        8.68       10.38      2.43 o 
 -11  -5   2        2.41        0.26      2.85 o 
 -10  -5   2        6.48       11.37      3.90 o 
  -9  -5   2       75.10       77.58      4.64 o 
  -8  -5   2      374.09      396.42     10.58 o 
  -7  -5   2      159.72      158.40      6.08 o 
  -6  -5   2        1.66        0.69      1.51 o 
  -5  -5   2      123.63      110.98      4.58 o 
  -4  -5   2      116.06      121.51      4.56 o 
  -3  -5   2       15.22       17.55      2.41 o 
  -2  -5   2      657.81      649.93     16.72 o 
  -1  -5   2      169.48      152.31      4.09 o 
   0  -5   2       71.09       80.85      4.29 o 
   1  -5   2      956.30     1012.70     24.76 o 
   2  -5   2      104.21      105.32      5.67 o 
   3  -5   2      619.66      693.33     10.89 o 
   4  -5   2       39.38       45.57      2.99 o 
   5  -5   2       49.51       49.51      3.29 o 
   6  -5   2       10.49       12.61      2.47 o 
   7  -5   2      739.54      727.03     23.77 o 
   8  -5   2        7.67       12.44      2.38 o 
   9  -5   2       11.15       10.25      3.14 o 
 -11  -4   2        7.22       11.47      3.87 o 
 -10  -4   2        0.28       -1.67      2.52 o 
  -9  -4   2        0.89        1.97      2.95 o 
  -8  -4   2       87.90       83.46      4.40 o 
  -7  -4   2       70.33       66.37      8.68 o 
  -6  -4   2      461.27      487.54     11.08 o 
  -5  -4   2      175.15      155.75      5.15 o 
  -4  -4   2      347.53      357.69      7.22 o 
  -3  -4   2      326.03      335.31      5.88 o 
  -2  -4   2       93.58       79.04      2.23 o 
  -1  -4   2        1.86        4.25      0.74 o 
   0  -4   2      244.43      239.62      7.58 o 
   1  -4   2     2553.84     2779.40     43.26 o 
   2  -4   2      815.78      853.04     12.34 o 
   3  -4   2        4.43        6.40      0.98 o 
   4  -4   2       36.76       46.81      3.01 o 
   5  -4   2        5.27        7.02      1.65 o 
   6  -4   2       30.78       29.21      3.46 o 
   7  -4   2      196.89      183.99      8.63 o 
   8  -4   2       13.33       15.94      3.90 o 
   9  -4   2        0.33       -1.32      1.60 o 
  10  -4   2        9.65       12.96      2.66 o 
 -11  -3   2       26.71       30.66      5.34 o 
 -10  -3   2        8.20       11.73      3.87 o 
  -9  -3   2        1.90        3.73      2.62 o 
  -8  -3   2      521.84      518.91     12.48 o 
  -7  -3   2      150.95      146.34      6.42 o 
  -6  -3   2      120.20      148.75      5.10 o 
  -5  -3   2       19.67       20.73      1.31 o 
  -4  -3   2        0.18        0.45      0.58 o 
  -3  -3   2      609.13      601.59      8.81 o 
  -2  -3   2       98.22       87.92      2.20 o 
  -1  -3   2      499.07      452.11      6.78 o 
   0  -3   2      272.90      245.50      5.37 o 
   1  -3   2       10.49       10.31      1.20 o 
   2  -3   2      581.55      612.59      9.07 o 
   3  -3   2      871.71      971.29     13.64 o 
   4  -3   2        4.75        4.07      1.20 o 
   5  -3   2      173.89      162.48      5.34 o 
   6  -3   2      265.04      258.36      7.44 o 
   7  -3   2       86.29       91.82      4.55 o 
   8  -3   2      567.03      557.85     13.35 o 
   9  -3   2        0.19        2.58      1.87 o 
  10  -3   2       28.84       32.19      3.53 o 
 -11  -2   2        7.70       10.25      3.64 o 
 -10  -2   2      144.67      143.02      9.24 o 
  -9  -2   2        1.62        4.75      2.62 o 
  -8  -2   2        0.08       -1.93      2.00 o 
  -7  -2   2        0.93        0.61      0.89 o 
  -6  -2   2      403.14      391.75      9.53 o 
  -5  -2   2     1306.46     1401.39     19.01 o 
  -4  -2   2     2396.86     2678.61     62.64 o 
  -3  -2   2     1242.23     1321.64     24.42 o 
  -2  -2   2      192.88      160.03      7.17 o 
  -1  -2   2        6.40        5.46      1.97 o 
   0  -2   2      312.73      312.08      6.04 o 
   1  -2   2     3031.40     3118.77     39.00 o 
   2  -2   2     1159.52     1163.88     15.47 o 
   3  -2   2       47.76       57.10      2.56 o 
   4  -2   2      457.85      478.31      9.86 o 
   5  -2   2      444.80      468.40     10.19 o 
   6  -2   2       22.18       24.43      2.43 o 
   7  -2   2        9.79       13.44      2.17 o 
   8  -2   2      114.04      119.06      5.28 o 
   9  -2   2       18.62       23.93      4.18 o 
  10  -2   2       14.50       10.94      3.77 o 
  11  -2   2       11.92        9.69      2.45 o 
 -11  -1   2        0.02       -0.43      2.19 o 
 -10  -1   2      350.82      294.88     13.50 o 
  -9  -1   2       49.15       40.68      4.98 o 
  -8  -1   2        1.39        1.25      1.39 o 
  -7  -1   2      146.71      139.59      3.84 o 
  -6  -1   2      151.32      152.63      5.68 o 
  -5  -1   2       55.25       51.61      2.06 o 
  -4  -1   2        0.16        1.55      0.68 o 
  -3  -1   2     4268.31     4489.88     55.74 o 
  -2  -1   2     5850.49     5987.23     73.63 o 
  -1  -1   2     2464.06     2372.48     44.13 o 
   0  -1   2     3762.82     3679.30     55.26 o 
   1  -1   2       77.71       75.46      1.71 o 
   2  -1   2       12.93       11.64      1.07 o 
   3  -1   2      101.12      112.78      5.49 o 
   4  -1   2      381.99      449.09     12.35 o 
   5  -1   2       22.31       21.35      3.28 o 
   6  -1   2        1.00        1.82      1.15 o 
   7  -1   2        8.95       11.16      1.98 o 
   8  -1   2       37.15       37.43      4.00 o 
   9  -1   2       92.67       89.03      4.78 o 
  10  -1   2        0.08       -1.90      1.90 o 
  11  -1   2       10.03        5.13      2.20 o 
 -11   0   2      127.69      135.85      9.30 o 
 -10   0   2       96.80      104.20      7.83 o 
  -9   0   2        2.85        1.68      1.40 o 
  -8   0   2       72.24       66.76      3.74 o 
  -7   0   2        0.37       -0.41      1.02 o 
  -6   0   2      639.83      625.68      9.91 o 
  -5   0   2     1788.57     1818.93     25.37 o 
  -4   0   2     1164.51     1198.62     18.33 o 
  -3   0   2       15.08       19.35      1.12 o 
  -2   0   2     6994.05     7005.40    257.24 o 
  -1   0   2     4703.43     4497.69    125.46 o 
   0   0   2     3523.42     3409.64     88.13 o 
   1   0   2      226.79      188.29      9.61 o 
   2   0   2     1862.47     1989.66     52.05 o 
   3   0   2      649.98      724.65     12.73 o 
   4   0   2     2485.51     2894.78     45.78 o 
   5   0   2     1281.11     1415.21     23.96 o 
   6   0   2      475.81      532.07     11.23 o 
   7   0   2        0.87        1.01      1.28 o 
   8   0   2      132.49      139.24      5.45 o 
   9   0   2       67.94       72.30      6.37 o 
  10   0   2       61.74       56.21      6.29 o 
  11   0   2       33.57       39.44      5.86 o 
 -11   1   2      149.77      165.62     10.32 o 
 -10   1   2       40.71       49.61      3.86 o 
  -9   1   2       65.03       67.51      5.70 o 
  -8   1   2       85.60       86.14      4.31 o 
  -7   1   2       28.23       29.44      5.65 o 
  -6   1   2       48.74       58.08      7.30 o 
  -5   1   2      716.92      735.89     13.82 o 
  -4   1   2      126.62      136.50      4.05 o 
  -3   1   2      401.08      414.20      8.07 o 
  -2   1   2       42.69       39.19      1.91 o 
  -1   1   2     1992.53     1969.62     30.24 o 
   0   1   2      978.29      947.84     20.77 o 
   1   1   2      432.06      414.72      7.06 o 
   2   1   2     5693.82     5909.12     88.51 o 
   3   1   2     7592.41     8509.84    154.99 o 
   4   1   2     2885.96     3201.69     49.49 o 
   5   1   2      145.35      187.29      5.13 o 
   6   1   2      120.01      121.33      4.36 o 
   7   1   2      225.46      217.32      6.93 o 
   8   1   2        0.52       -0.85      1.93 o 
   9   1   2       23.28       20.46      2.58 o 
  10   1   2       64.34       70.79      7.11 o 
  11   1   2       43.29       41.60      6.03 o 
 -11   2   2       13.36       19.21      2.99 o 
 -10   2   2       89.97       92.81      5.13 o 
  -9   2   2       13.84       18.53      2.65 o 
  -8   2   2        2.07        3.62      1.58 o 
  -7   2   2       16.72       16.69      2.25 o 
  -6   2   2        0.11       -0.16      1.08 o 
  -5   2   2     1249.85     1289.76     22.39 o 
  -4   2   2      748.31      763.44     14.01 o 
  -3   2   2      501.88      543.09     10.29 o 
  -2   2   2      719.94      763.66     13.46 o 
  -1   2   2     8323.87     8769.86    130.80 o 
   0   2   2      223.15      184.29      5.44 o 
   1   2   2     2973.69     2985.31     45.18 o 
   2   2   2     1477.79     1451.02     22.65 o 
   3   2   2      271.04      263.46      5.36 o 
   4   2   2      256.54      286.19      6.09 o 
   5   2   2      151.66      157.20      4.46 o 
   6   2   2       71.68       79.01      3.33 o 
   7   2   2        3.38        4.64      1.42 o 
   8   2   2       63.96       68.30      3.70 o 
   9   2   2      227.64      218.20     10.94 o 
  10   2   2       49.82       46.81      5.96 o 
  11   2   2      193.81      175.29     10.97 o 
 -11   3   2       33.09       37.31      3.89 o 
 -10   3   2      113.15      138.31      8.14 o 
  -9   3   2        2.05       -1.25      1.25 o 
  -8   3   2        3.05        0.98      1.67 o 
  -7   3   2       42.98       40.35      3.42 o 
  -6   3   2      682.62      724.93     14.77 o 
  -5   3   2      216.89      211.91     11.65 o 
  -4   3   2      443.35      425.89      9.20 o 
  -3   3   2      817.58      830.64     22.65 o 
  -2   3   2       22.19       13.63      2.37 o 
  -1   3   2      804.77      820.51     19.23 o 
   0   3   2      447.71      476.39     11.76 o 
   1   3   2       42.41       31.92      1.68 o 
   2   3   2      100.79      107.09      4.11 o 
   3   3   2      258.97      240.92      4.92 o 
   4   3   2     1039.82     1126.30     18.47 o 
   5   3   2      236.08      240.48      7.60 o 
   6   3   2      746.74      765.01     14.12 o 
   7   3   2      100.96      100.52      3.91 o 
   8   3   2       15.39        7.67      3.14 o 
   9   3   2      165.69      146.49      8.94 o 
  10   3   2       34.67       39.37      5.63 o 
  11   3   2        0.76        5.34      3.54 o 
 -10   4   2        2.85        2.77      2.74 o 
  -9   4   2        8.37        4.07      1.92 o 
  -8   4   2        6.88        4.85      1.91 o 
  -7   4   2      129.59      107.99      6.81 o 
  -6   4   2      323.54      305.04      8.37 o 
  -5   4   2      459.07      466.74     10.57 o 
  -4   4   2        3.55        2.02      1.14 o 
  -3   4   2      588.70      608.87     11.96 o 
  -2   4   2        0.18        0.57      0.79 o 
  -1   4   2      752.55      707.40     17.39 o 
   0   4   2     2665.39     2842.15     60.18 o 
   1   4   2     3489.06     3770.30     67.42 o 
   2   4   2        0.16        0.41      0.64 o 
   3   4   2      731.81      740.91     19.59 o 
   4   4   2      149.26      160.84      6.91 o 
   5   4   2       21.05       19.47      1.47 o 
   6   4   2       63.37       70.82      5.24 o 
   7   4   2      961.32     1055.35     29.48 o 
   8   4   2      305.59      290.76     12.51 o 
   9   4   2       57.85       71.41      6.72 o 
  10   4   2       59.41       61.42      6.49 o 
  11   4   2        3.49        8.84      3.37 o 
 -10   5   2        0.95        2.34      2.80 o 
  -9   5   2        6.35        7.60      2.29 o 
  -8   5   2       18.93       19.78      2.80 o 
  -7   5   2       12.89       12.14      2.27 o 
  -6   5   2        6.75        8.10      1.89 o 
  -5   5   2       60.30       52.02      3.35 o 
  -4   5   2     1041.18     1036.89     19.20 o 
  -3   5   2      918.61      929.49     17.12 o 
  -2   5   2     1004.89     1003.79     24.63 o 
  -1   5   2        5.72        4.52      1.44 o 
   0   5   2        9.27        5.96      1.47 o 
   1   5   2        1.54        0.69      0.80 o 
   2   5   2     1028.87     1138.69     18.64 o 
   3   5   2     1215.28     1326.16     32.69 o 
   4   5   2      344.90      336.62     11.30 o 
   5   5   2       49.80       51.63      4.72 o 
   6   5   2       99.06       99.35      6.65 o 
   7   5   2     1055.00     1023.19     28.99 o 
   8   5   2      652.68      693.12     22.57 o 
   9   5   2       47.05       40.10      5.54 o 
  10   5   2       95.63       97.13      7.83 o 
  11   5   2       73.80       82.58      7.57 o 
  -9   6   2        0.18        4.27      2.04 o 
  -8   6   2       53.82       48.36      4.07 o 
  -7   6   2      162.49      158.76      6.42 o 
  -6   6   2       75.49       74.82      4.22 o 
  -5   6   2      344.82      341.99      9.14 o 
  -4   6   2      142.81      140.78      5.23 o 
  -3   6   2      212.53      234.32      9.27 o 
  -2   6   2        0.46       -0.36      1.41 o 
  -1   6   2       35.68       29.74      2.95 o 
   0   6   2       30.30       26.89      2.62 o 
   1   6   2       12.34        8.65      1.31 o 
   2   6   2     2508.30     2890.99     44.95 o 
   3   6   2      260.23      295.83     10.71 o 
   4   6   2      239.97      254.17     10.06 o 
   5   6   2      338.28      378.55     13.40 o 
   6   6   2      524.16      525.66     17.49 o 
   7   6   2        0.49        0.07      2.62 o 
   8   6   2      156.56      140.17      8.84 o 
   9   6   2       26.91       35.48      5.47 o 
  10   6   2      347.32      358.70     15.85 o 
  11   6   2       12.66        5.44      3.96 o 
  -8   7   2       26.35       21.73      3.20 o 
  -7   7   2       46.31       37.51      3.51 o 
  -6   7   2      281.66      262.08      8.36 o 
  -5   7   2      215.98      212.70     10.19 o 
  -4   7   2      121.75      120.84      7.27 o 
  -3   7   2     1173.55     1171.05     29.84 o 
  -2   7   2       63.68       57.75      4.59 o 
  -1   7   2      274.85      251.05      9.04 o 
   0   7   2       31.50       27.42      2.92 o 
   1   7   2      188.16      195.39      5.35 o 
   2   7   2      344.50      340.52     12.02 o 
   3   7   2      683.08      656.20     19.49 o 
   4   7   2      183.53      185.41      8.81 o 
   5   7   2       64.27       68.10      5.67 o 
   6   7   2       40.54       43.17      5.04 o 
   7   7   2       35.21       39.93      5.24 o 
   8   7   2       52.32       48.91      5.86 o 
   9   7   2       16.56       26.73      5.21 o 
  10   7   2      166.24      180.07     11.07 o 
  11   7   2        1.05        9.96      4.16 o 
  -8   8   2       57.79       58.64      4.73 o 
  -7   8   2       99.00       92.30      5.12 o 
  -6   8   2        0.05        4.21      1.89 o 
  -5   8   2      333.71      336.78     13.43 o 
  -4   8   2      196.21      183.54      9.14 o 
  -3   8   2      717.05      711.30     20.67 o 
  -2   8   2      126.59      119.70      6.78 o 
  -1   8   2      218.50      192.03      8.16 o 
   0   8   2     1307.60     1361.08     32.30 o 
   1   8   2      129.53      119.10      4.36 o 
   2   8   2       14.33       17.39      3.57 o 
   3   8   2      200.94      177.55      8.84 o 
   4   8   2        0.01        3.96      2.59 o 
   5   8   2       44.81       56.28      5.54 o 
   6   8   2        1.75        1.02      2.78 o 
   7   8   2        0.65       -1.61      2.92 o 
   8   8   2       44.45       38.20      5.77 o 
   9   8   2       24.60       24.93      5.24 o 
  10   8   2        1.22        0.59      3.67 o 
  -7   9   2        0.39        1.05      2.42 o 
  -6   9   2        1.37       -2.06      2.06 o 
  -5   9   2       20.34       22.77      4.23 o 
  -4   9   2      315.03      272.67     11.56 o 
  -3   9   2      133.14      135.49      7.63 o 
  -2   9   2        0.70        6.68      2.72 o 
  -1   9   2       15.09       12.48      3.08 o 
   0   9   2     1011.54      979.85     18.51 o 
   1   9   2      119.00      120.94      7.67 o 
   2   9   2      136.87      128.15      7.86 o 
   3   9   2      223.26      225.18     10.88 o 
   4   9   2      311.32      293.08     12.51 o 
   5   9   2       57.78       64.27      6.26 o 
   6   9   2        2.75        9.11      3.77 o 
   7   9   2       15.42       18.61      4.65 o 
   8   9   2       52.68       63.55      7.01 o 
   9   9   2        1.25        0.85      2.85 o 
  -6  10   2       50.67       47.27      5.80 o 
  -5  10   2       30.35       26.04      4.55 o 
  -4  10   2        0.04       -1.08      2.39 o 
  -3  10   2       23.58       21.23      3.96 o 
  -2  10   2        1.40        0.85      2.49 o 
  -1  10   2        1.76        2.00      2.19 o 
   0  10   2      735.22      745.20     23.03 o 
   1  10   2        0.12       -2.39      2.39 o 
   2  10   2       24.22       22.41      4.46 o 
   3  10   2      242.61      255.77     11.89 o 
   4  10   2       88.04       71.90      6.65 o 
   5  10   2        0.45        6.75      3.37 o 
   6  10   2        8.88        7.57      3.67 o 
   7  10   2        0.14        3.87      3.47 o 
   8  10   2        7.90        8.55      4.16 o 
   9  10   2       14.43       11.27      4.68 o 
  -4  11   2       15.52       14.77      3.57 o 
  -3  11   2       30.61       28.27      4.46 o 
  -1  11   2      190.56      184.98      9.30 o 
   0  11   2       17.28       20.01      4.49 o 
   1  11   2      166.16      191.44     10.29 o 
   2  11   2       22.33       29.35      5.01 o 
   3  11   2       46.96       41.63      5.83 o 
   4  11   2        0.44        8.03      3.83 o 
   5  11   2        8.19       16.35      4.49 o 
   6  11   2       22.24       20.74      5.08 o 
   7  11   2        1.62        5.96      3.77 o 
   8  11   2       12.16       15.04      5.50 o 
  -1  12   2        9.34        8.84      3.37 o 
   0  12   2        5.26       11.76      3.87 o 
   1  12   2       28.05       29.45      5.14 o 
   2  12   2       11.18        3.31      3.34 o 
   3  12   2        9.20        8.19      4.13 o 
   4  12   2       64.88       60.77      6.98 o 
   5  12   2        0.88        5.50      3.96 o 
   6  12   2      106.29      136.04     10.02 o 
  -4 -11   3      282.53      321.42     15.56 o 
  -3 -11   3        6.33        9.30      3.73 o 
  -2 -11   3        0.28        3.67      3.08 o 
  -1 -11   3      168.40      171.72     10.71 o 
   0 -11   3       48.97       50.32      6.06 o 
  -6 -10   3       15.06       12.61      4.39 o 
  -5 -10   3       32.03       29.29      5.21 o 
  -4 -10   3       85.74       92.11      7.60 o 
  -3 -10   3        5.83        4.72      2.92 o 
  -2 -10   3        0.28        5.04      2.72 o 
  -1 -10   3       53.71       56.11      6.19 o 
   0 -10   3       63.17       69.64      6.49 o 
   3 -10   3       27.34       33.05      4.78 o 
  -8  -9   3        7.02        8.12      3.54 o 
  -7  -9   3        9.22        5.18      3.54 o 
  -6  -9   3       13.79       14.58      4.23 o 
  -5  -9   3      114.74      112.59      8.42 o 
  -4  -9   3       16.17       20.54      4.19 o 
  -3  -9   3       69.02       77.14      6.72 o 
  -2  -9   3       30.59       30.20      4.82 o 
  -1  -9   3       47.79       45.76      5.47 o 
   0  -9   3      111.55      117.08      7.80 o 
   1  -9   3       23.82       25.35      4.26 o 
   2  -9   3        0.02        2.88      2.33 o 
   3  -9   3        8.21        7.14      2.82 o 
   4  -9   3       15.33       16.90      3.96 o 
   5  -9   3      108.95      119.04      8.52 o 
  -9  -8   3        0.59        1.90      3.01 o 
  -8  -8   3       10.77       21.65      5.04 o 
  -7  -8   3       24.34       15.82      4.42 o 
  -6  -8   3        0.12       -2.39      2.78 o 
  -5  -8   3        4.67        4.78      3.05 o 
  -4  -8   3      140.81      136.30      8.62 o 
  -3  -8   3        0.85        1.34      2.39 o 
  -2  -8   3      248.48      249.88     11.53 o 
  -1  -8   3       72.17       77.54      6.26 o 
   0  -8   3        4.70        5.15      2.24 o 
   1  -8   3       58.53       58.53      3.51 o 
   2  -8   3      149.47      151.34      7.96 o 
   3  -8   3       61.13       60.44      5.44 o 
   4  -8   3      113.54      116.22      7.83 o 
   5  -8   3       19.64       16.61      4.26 o 
   6  -8   3       40.45       41.44      5.96 o 
  -9  -7   3       45.56       43.08      5.73 o 
  -8  -7   3        5.12        2.82      3.18 o 
  -7  -7   3        4.37        5.67      3.05 o 
  -6  -7   3       29.97       28.66      4.68 o 
  -5  -7   3      963.55      944.40     27.94 o 
  -4  -7   3      380.38      370.95     14.51 o 
  -3  -7   3        1.81        3.70      2.42 o 
  -2  -7   3       41.48       48.97      5.11 o 
  -1  -7   3      671.61      684.87     13.80 o 
   0  -7   3      109.48      120.13      4.77 o 
   1  -7   3      331.07      364.24      9.03 o 
   2  -7   3       27.90       26.96      2.63 o 
   3  -7   3       11.13       15.56      3.47 o 
   4  -7   3      105.85       96.90      6.81 o 
   5  -7   3        7.84        8.71      3.18 o 
   6  -7   3       58.26       61.03      6.58 o 
   7  -7   3       93.25      107.87      8.39 o 
 -10  -6   3        7.50       11.73      4.19 o 
  -9  -6   3       25.34       26.60      3.27 o 
  -8  -6   3       26.26       24.15      3.12 o 
  -7  -6   3       14.24       18.50      2.79 o 
  -6  -6   3      482.42      455.84     11.36 o 
  -5  -6   3      392.31      363.57      9.57 o 
  -4  -6   3      404.86      389.71     15.25 o 
  -3  -6   3     1650.76     1640.78     28.65 o 
  -2  -6   3      561.08      560.24      9.22 o 
  -1  -6   3     1917.26     1997.78     26.82 o 
   0  -6   3      202.58      204.32      5.13 o 
   1  -6   3        4.52        4.62      1.48 o 
   2  -6   3        0.10       -0.10      1.85 o 
   3  -6   3      298.64      273.62     10.78 o 
   4  -6   3       30.53       32.22      2.70 o 
   5  -6   3       22.99       17.66      3.52 o 
   6  -6   3      145.92      134.97      5.77 o 
   7  -6   3       28.33       24.77      7.06 o 
   8  -6   3        0.64        3.53      3.14 o 
 -10  -5   3        3.02       10.91      3.77 o 
  -9  -5   3        0.02       -0.81      1.57 o 
  -8  -5   3      130.44      133.62     18.44 o 
  -7  -5   3       75.09       77.58      4.35 o 
  -6  -5   3      718.88      726.26     21.19 o 
  -5  -5   3      258.83      273.42      7.66 o 
  -4  -5   3       10.34        8.52      1.74 o 
  -3  -5   3       30.75       29.70      1.66 o 
  -2  -5   3      276.87      266.34      5.17 o 
  -1  -5   3      673.67      685.70     10.43 o 
   0  -5   3       56.78       71.31      2.55 o 
   1  -5   3       44.27       44.52      4.50 o 
   2  -5   3       15.41       14.80      1.89 o 
   3  -5   3       89.99       86.31      2.90 o 
   4  -5   3      101.10      101.71      4.22 o 
   5  -5   3       64.51       64.14      3.62 o 
   6  -5   3       13.53       13.38      2.23 o 
   7  -5   3       39.81       42.24      3.60 o 
   8  -5   3        0.08        0.76      1.44 o 
   9  -5   3        9.17        8.11      2.26 o 
 -11  -4   3      180.67      205.46     12.05 o 
 -10  -4   3        3.94        5.73      3.14 o 
  -9  -4   3        1.63        2.72      2.88 o 
  -8  -4   3        0.57       -1.34      1.34 o 
  -7  -4   3        3.32        3.88      1.71 o 
  -6  -4   3      134.84      123.39      7.06 o 
  -5  -4   3      443.25      451.97     10.31 o 
  -4  -4   3      164.18      164.98      3.73 o 
  -3  -4   3      179.55      144.13      4.50 o 
  -2  -4   3       11.63       12.60      1.09 o 
  -1  -4   3      171.78      176.97      3.70 o 
   0  -4   3       60.54       55.27      2.29 o 
   1  -4   3       79.80       77.20      3.15 o 
   2  -4   3       48.35       43.06      1.90 o 
   3  -4   3     1568.77     1650.11     22.41 o 
   4  -4   3      872.91      923.56     18.74 o 
   5  -4   3      258.44      252.51      8.19 o 
   6  -4   3      278.22      282.90      8.16 o 
   7  -4   3        6.43        1.77      1.63 o 
   8  -4   3        0.05        1.96      2.01 o 
   9  -4   3       22.05       32.60      8.76 o 
 -11  -3   3       74.53       75.34      7.21 o 
 -10  -3   3       24.21       26.24      4.65 o 
  -9  -3   3        8.08       13.20      3.54 o 
  -8  -3   3        0.76       -0.50      1.31 o 
  -7  -3   3       13.35       17.20      2.30 o 
  -6  -3   3       91.19       85.55      4.02 o 
  -5  -3   3      607.51      577.36     18.28 o 
  -4  -3   3      745.33      827.82     11.99 o 
  -3  -3   3       65.68       67.90      2.18 o 
  -2  -3   3      182.07      169.08      3.45 o 
  -1  -3   3       85.06       70.66      4.13 o 
   0  -3   3     3904.76     4292.71     69.78 o 
   1  -3   3       88.93      114.87      3.60 o 
   2  -3   3      758.14      806.22     11.58 o 
   3  -3   3       67.88       67.69      2.22 o 
   4  -3   3       83.68       82.90      3.53 o 
   5  -3   3       83.88       89.40      4.01 o 
   6  -3   3       38.03       40.91      5.09 o 
   7  -3   3       11.21       11.68      2.13 o 
   8  -3   3        2.75        0.13      3.72 o 
   9  -3   3       26.94       28.42      4.52 o 
  10  -3   3       10.97       12.50      2.60 o 
 -11  -2   3       99.63      117.11      8.71 o 
 -10  -2   3       40.94       47.86      5.63 o 
  -9  -2   3       44.47       48.38      5.54 o 
  -8  -2   3       31.44       32.04      2.85 o 
  -7  -2   3      174.24      179.97      5.90 o 
  -6  -2   3        0.11        1.20      0.86 o 
  -5  -2   3       72.51       60.51      2.27 o 
  -4  -2   3       30.63       24.11      1.45 o 
  -3  -2   3     1594.24     1635.08     21.46 o 
  -2  -2   3     4352.70     4344.76     81.87 o 
  -1  -2   3      275.08      257.03      4.42 o 
   0  -2   3      644.87      647.36     17.44 o 
   1  -2   3       19.55       21.38      1.09 o 
   2  -2   3        2.05        3.21      0.66 o 
   3  -2   3      550.12      536.32      9.53 o 
   4  -2   3      586.20      582.76     11.55 o 
   5  -2   3        4.96        6.65      1.44 o 
   6  -2   3      236.39      233.95      6.90 o 
   7  -2   3       15.01       19.02      2.45 o 
   8  -2   3        0.37        1.49      1.47 o 
   9  -2   3        1.92        7.57      2.25 o 
  10  -2   3       24.22       36.12      6.42 o 
 -11  -1   3       51.24       51.07      6.26 o 
 -10  -1   3       33.85       31.91      4.85 o 
  -9  -1   3        3.06        4.95      2.75 o 
  -8  -1   3      309.15      288.89      7.98 o 
  -7  -1   3       13.70       17.17      1.62 o 
  -6  -1   3        0.74        0.96      0.83 o 
  -5  -1   3       15.68       17.18      1.34 o 
  -4  -1   3       95.61      103.36      2.78 o 
  -3  -1   3        2.76        2.59      0.66 o 
  -2  -1   3      276.19      265.65      5.53 o 
  -1  -1   3     1505.06     1385.00     39.32 o 
   0  -1   3      236.77      199.37      9.55 o 
   1  -1   3     5907.18     5728.10    125.46 o 
   2  -1   3      552.08      531.42      7.76 o 
   3  -1   3      233.29      228.98      6.31 o 
   4  -1   3      197.82      214.09      5.59 o 
   5  -1   3      221.17      215.13      6.07 o 
   6  -1   3      265.91      274.68     11.86 o 
   7  -1   3       21.74       24.98      4.09 o 
   8  -1   3        4.65        4.12      1.86 o 
   9  -1   3        4.09        2.06      1.76 o 
  10  -1   3       24.88       27.43      3.34 o 
  11  -1   3       32.86       39.74      5.83 o 
 -11   0   3       82.34       89.26      7.60 o 
 -10   0   3       31.67       31.71      4.78 o 
  -9   0   3        6.98        6.75      1.87 o 
  -8   0   3       22.34       21.46      2.40 o 
  -7   0   3       40.87       40.64      2.27 o 
  -6   0   3      165.07      168.31      4.17 o 
  -5   0   3       35.66       29.17      2.20 o 
  -4   0   3       86.59       68.17      2.27 o 
  -3   0   3     1174.28     1157.22     15.65 o 
  -2   0   3     1498.50     1508.35     19.61 o 
  -1   0   3       19.39       15.47      0.89 o 
   0   0   3     1374.54     1339.02     23.09 o 
   1   0   3     3352.86     3270.03     41.43 o 
   2   0   3      616.17      554.53     30.71 o 
   3   0   3     1664.62     1738.85     27.80 o 
   4   0   3      534.37      546.44     10.60 o 
   5   0   3      549.60      606.49     23.80 o 
   6   0   3      585.01      629.43     17.82 o 
   7   0   3       69.89       70.95      7.57 o 
   8   0   3       34.01       27.40      2.87 o 
   9   0   3        0.20       -0.77      1.61 o 
  10   0   3       29.26       37.20      4.03 o 
  11   0   3        3.83        1.41      2.62 o 
 -11   1   3       52.74       63.09      6.75 o 
 -10   1   3      218.70      215.57      7.69 o 
  -9   1   3      202.29      201.14      8.88 o 
  -8   1   3      177.58      180.41      6.27 o 
  -7   1   3      190.27      191.02      6.13 o 
  -6   1   3      107.73      100.52      4.14 o 
  -5   1   3        3.68        3.32      1.18 o 
  -4   1   3       99.22       97.15      3.43 o 
  -3   1   3      200.09      197.71      4.85 o 
  -2   1   3     1267.01     1373.02     22.09 o 
  -1   1   3      510.48      511.94     12.94 o 
   0   1   3     2121.61     2097.90     44.65 o 
   1   1   3     2032.81     1988.75     30.63 o 
   2   1   3     4727.92     4770.07     71.89 o 
   3   1   3      153.00      150.02      3.89 o 
   4   1   3      397.01      397.27     20.13 o 
   5   1   3     7562.93     8518.63    128.46 o 
   6   1   3     2412.35     2532.94     40.88 o 
   7   1   3      121.59      121.10      4.72 o 
   8   1   3      112.74      110.46      8.80 o 
   9   1   3       77.04       71.85      4.20 o 
  10   1   3        5.15        4.78      3.24 o 
  11   1   3        2.15        4.26      2.98 o 
 -11   2   3        0.68        2.83      1.84 o 
 -10   2   3        0.34        1.87      1.72 o 
  -9   2   3       37.99       35.44      3.34 o 
  -8   2   3       55.04       54.99      3.64 o 
  -7   2   3      763.22      739.13     15.29 o 
  -6   2   3      144.25      137.20      5.02 o 
  -5   2   3      187.24      202.01      7.45 o 
  -4   2   3       38.33       37.18      2.32 o 
  -3   2   3      127.97      129.23      3.90 o 
  -2   2   3       40.34       32.53      2.49 o 
  -1   2   3      301.14      281.83      5.77 o 
   0   2   3        0.12        0.92      1.02 o 
   1   2   3     1789.64     1748.13     27.18 o 
   2   2   3     4040.97     4042.39     61.15 o 
   3   2   3      571.35      647.12     11.38 o 
   4   2   3      969.19      992.75     18.15 o 
   5   2   3       36.91       40.99      2.33 o 
   6   2   3       30.78       38.29      2.48 o 
   7   2   3        2.67        5.73      2.74 o 
   8   2   3       11.22        5.63      1.69 o 
   9   2   3      187.06      173.75      9.57 o 
  10   2   3       24.76       15.95      4.13 o 
  11   2   3       27.90       28.56      5.24 o 
 -10   3   3        7.10        8.11      2.23 o 
  -9   3   3        1.70        3.18      1.67 o 
  -8   3   3      115.96      116.33      6.63 o 
  -7   3   3       38.19       38.83      3.10 o 
  -6   3   3       62.71       63.42      3.82 o 
  -5   3   3      387.55      389.67      9.15 o 
  -4   3   3     2477.52     2683.09     42.94 o 
  -3   3   3     1170.65     1262.28     21.49 o 
  -2   3   3       73.46       60.30      2.58 o 
  -1   3   3     3613.48     3821.41     80.55 o 
   0   3   3        0.63        1.97      1.11 o 
   1   3   3      640.87      636.13     11.03 o 
   2   3   3      325.50      318.96      6.81 o 
   3   3   3        0.33        2.66      0.75 o 
   4   3   3       11.12       14.03      1.30 o 
   5   3   3      126.09      128.54      3.93 o 
   6   3   3      321.56      308.48      7.25 o 
   7   3   3       44.65       44.81      2.81 o 
   8   3   3       16.03       15.82      3.70 o 
   9   3   3       99.39       81.37      6.78 o 
  10   3   3        0.00        3.70      3.11 o 
  11   3   3      137.69      138.53      9.79 o 
 -10   4   3       29.82       30.88      3.42 o 
  -9   4   3       11.23       12.49      2.37 o 
  -8   4   3      512.10      482.45     12.25 o 
  -7   4   3        1.37        2.09      2.90 o 
  -6   4   3      399.19      396.26      9.92 o 
  -5   4   3      141.49      135.37      4.97 o 
  -4   4   3      345.44      332.50      8.11 o 
  -3   4   3     1577.69     1758.85     29.15 o 
  -2   4   3     1142.82     1290.48     21.78 o 
  -1   4   3     1109.17     1230.41     28.40 o 
   0   4   3      168.05      150.32      5.54 o 
   1   4   3       16.90       21.13      1.50 o 
   2   4   3      369.39      355.94      6.98 o 
   3   4   3      352.65      329.54     10.65 o 
   4   4   3       25.86       19.60      3.34 o 
   5   4   3      536.12      524.52      9.99 o 
   6   4   3       61.05       63.72      2.87 o 
   7   4   3      256.25      249.61     10.97 o 
   8   4   3       98.83       88.81      6.94 o 
   9   4   3      245.51      219.74     11.40 o 
  10   4   3        8.32       14.22      4.39 o 
  11   4   3      121.54      124.51      9.50 o 
 -10   5   3      114.32      120.35      6.22 o 
  -9   5   3       50.12       53.19      4.21 o 
  -8   5   3       38.10       33.91      3.41 o 
  -7   5   3       27.09       27.52      3.00 o 
  -6   5   3       10.10        8.84      1.91 o 
  -5   5   3       42.95       45.39      3.19 o 
  -4   5   3       23.83       23.92      3.77 o 
  -3   5   3      156.12      153.62      5.91 o 
  -2   5   3        3.43        2.65      1.61 o 
  -1   5   3     1303.79     1434.13     32.99 o 
   0   5   3       50.28       48.55      3.41 o 
   1   5   3      211.48      234.51      5.51 o 
   2   5   3      310.07      302.51      6.37 o 
   3   5   3       54.62       75.34      3.29 o 
   4   5   3      649.13      675.33     19.13 o 
   5   5   3     2939.39     3065.49     71.51 o 
   6   5   3      161.28      167.46      8.52 o 
   7   5   3       45.25       44.52      5.11 o 
   8   5   3       94.14       82.94      7.04 o 
   9   5   3      186.52      174.37     10.12 o 
  10   5   3       25.42       23.39      5.37 o 
  11   5   3       28.23       24.67      5.54 o 
  -9   6   3        1.17        0.43      3.08 o 
  -8   6   3       56.60       53.63      4.29 o 
  -7   6   3        3.53        3.53      1.90 o 
  -6   6   3       14.40       10.44      3.14 o 
  -5   6   3      289.95      292.80      8.35 o 
  -4   6   3        2.18        3.04      1.34 o 
  -3   6   3      210.59      221.90      9.07 o 
  -2   6   3      277.24      244.70      9.17 o 
  -1   6   3      838.29      906.57     22.77 o 
   0   6   3     1125.44     1185.89     27.88 o 
   1   6   3        7.32        4.12      1.44 o 
   2   6   3      548.42      553.26     10.48 o 
   3   6   3        0.26       -0.28      0.76 o 
   4   6   3      677.96      763.61     21.82 o 
   5   6   3      438.24      455.36     15.33 o 
   6   6   3      105.99      114.13      7.27 o 
   7   6   3      203.43      214.53     10.71 o 
   8   6   3      471.75      475.48     17.69 o 
   9   6   3       67.81       72.36      7.14 o 
  10   6   3       18.90       14.64      4.32 o 
  11   6   3       46.26       48.09      6.62 o 
  -8   7   3        6.41        5.01      2.22 o 
  -7   7   3        1.29       -1.19      1.52 o 
  -6   7   3        1.55       -1.51      1.51 o 
  -5   7   3      773.93      743.38     15.96 o 
  -4   7   3      148.96      141.32      7.89 o 
  -3   7   3      776.38      793.72     22.18 o 
  -2   7   3      403.19      390.34     12.94 o 
  -1   7   3      100.82      102.66      5.67 o 
   0   7   3       56.38       55.98      4.03 o 
   1   7   3      466.29      498.44     10.28 o 
   2   7   3      376.07      385.11      8.18 o 
   3   7   3      245.26      257.93     10.38 o 
   4   7   3      108.84      108.43      6.75 o 
   5   7   3      154.88      142.95      7.93 o 
   6   7   3      433.09      409.60     15.20 o 
   7   7   3       23.64       23.03      4.42 o 
   8   7   3       22.70       26.80      5.04 o 
   9   7   3       21.90       27.78      5.04 o 
  10   7   3        8.03       12.64      4.09 o 
  11   7   3       16.31       19.36      5.44 o 
  -8   8   3       32.99       24.94      4.14 o 
  -7   8   3        6.67        6.68      2.10 o 
  -6   8   3       44.11       45.24      3.80 o 
  -5   8   3      625.62      586.69     19.29 o 
  -4   8   3       26.66       22.44      4.13 o 
  -3   8   3      442.75      441.41     15.10 o 
  -2   8   3      772.90      759.45     21.42 o 
  -1   8   3     1634.20     1715.94     40.46 o 
   0   8   3        0.18        0.20      2.06 o 
   1   8   3       43.28       36.97      4.01 o 
   2   8   3      301.29      321.65     12.38 o 
   3   8   3      261.65      263.21     11.07 o 
   4   8   3        4.84        7.08      3.08 o 
   5   8   3      133.46      125.00      7.89 o 
   6   8   3      138.82      142.95      8.75 o 
   7   8   3        1.31        3.37      3.18 o 
   8   8   3        3.75       -0.88      3.11 o 
   9   8   3        3.12        7.08      3.70 o 
  10   8   3       48.82       53.56      7.08 o 
  -7   9   3        0.04       -0.98      2.36 o 
  -6   9   3       38.73       45.60      5.60 o 
  -5   9   3       30.20       31.94      4.95 o 
  -4   9   3        0.12        2.75      2.82 o 
  -3   9   3       39.32       38.03      4.78 o 
  -2   9   3      156.38      164.02      8.39 o 
  -1   9   3       52.73       52.58      4.95 o 
   0   9   3       26.64       28.57      4.24 o 
   1   9   3       36.31       35.18      4.65 o 
   2   9   3      156.12      152.39      8.55 o 
   3   9   3       83.60       89.10      6.81 o 
   4   9   3        6.74       12.61      3.57 o 
   5   9   3        2.76        5.11      3.34 o 
   6   9   3      188.40      173.16      9.99 o 
   7   9   3       45.45       48.42      6.19 o 
   8   9   3       58.21       62.21      7.04 o 
   9   9   3       67.58       69.81      7.80 o 
  10   9   3        1.60        3.57      3.90 o 
  -6  10   3       20.07       16.44      4.36 o 
  -5  10   3       67.48       50.41      5.90 o 
  -4  10   3        1.04       -1.64      2.39 o 
  -3  10   3        9.02       10.81      3.54 o 
  -2  10   3        4.25        8.68      3.08 o 
  -1  10   3        3.29        9.01      2.95 o 
   0  10   3      138.48      137.65      8.19 o 
   1  10   3        2.23        6.55      3.08 o 
   2  10   3        4.45       10.81      3.67 o 
   3  10   3       13.59       21.82      4.59 o 
   4  10   3        0.00       -0.72      2.78 o 
   5  10   3      125.24      120.16      8.62 o 
   6  10   3      275.70      255.41     12.64 o 
   7  10   3       57.06       57.56      6.72 o 
   8  10   3        6.61       12.94      4.72 o 
   9  10   3       16.46       22.83      5.60 o 
  -4  11   3        2.19        1.11      2.98 o 
  -3  11   3       34.93       30.10      4.55 o 
  -1  11   3        6.91       17.43      3.51 o 
   0  11   3        0.90        3.51      2.75 o 
   1  11   3      112.97      123.92      8.29 o 
   2  11   3       78.35       99.42      7.86 o 
   3  11   3       16.21       36.00      5.47 o 
   4  11   3      286.59      295.90     13.73 o 
   5  11   3       63.76       71.05      7.30 o 
   6  11   3        1.56       -2.42      3.05 o 
   7  11   3       48.30       66.76      7.60 o 
   8  11   3        6.40        6.62      4.55 o 
  -1  12   3      123.86      122.38      7.99 o 
   0  12   3        9.21       14.77      4.03 o 
   1  12   3        4.82       10.55      3.80 o 
   2  12   3       28.35       27.42      5.24 o 
   3  12   3        0.04        3.87      3.51 o 
   4  12   3      106.34      116.58      8.84 o 
   5  12   3        3.54        3.93      3.96 o 
   6  12   3      137.21      147.74     10.29 o 
   1  13   3       17.13       23.98      5.18 o 
   2  13   3        0.03        2.16      3.96 o 
   3  13   3       20.25       23.42      5.70 o 
  -5 -10   4        1.01        0.10      2.62 o 
  -4 -10   4        0.04       -1.31      2.82 o 
  -3 -10   4       47.61       49.30      6.42 o 
  -2 -10   4       22.66       22.54      4.55 o 
  -1 -10   4       17.42       21.26      4.55 o 
   0 -10   4       10.53       11.60      3.80 o 
  -7  -9   4       33.83       31.94      5.80 o 
  -6  -9   4      103.14      107.08      8.78 o 
  -5  -9   4       18.00       23.95      4.16 o 
  -4  -9   4        6.92       11.10      3.64 o 
  -3  -9   4       53.99       59.52      6.49 o 
  -2  -9   4        7.69       14.68      3.93 o 
  -1  -9   4       54.96       59.95      6.39 o 
   0  -9   4        0.57       -1.44      2.59 o 
   1  -9   4        6.27        5.80      3.24 o 
   2  -9   4      168.19      179.15      9.30 o 
   3  -9   4       73.89       73.80      6.32 o 
   4  -9   4       14.52       22.05      4.49 o 
  -8  -8   4        3.88        2.95      3.11 o 
  -7  -8   4       32.56       42.62      6.06 o 
  -6  -8   4       87.41       80.19      7.47 o 
  -5  -8   4       39.39       38.69      5.50 o 
  -4  -8   4        5.81        5.50      3.31 o 
  -3  -8   4      150.15      148.26      8.91 o 
  -2  -8   4       19.93       24.47      4.39 o 
  -1  -8   4      144.03      154.03      9.01 o 
   0  -8   4       24.74       24.21      4.13 o 
   1  -8   4       16.24       20.16      2.56 o 
   2  -8   4        0.00       -1.90      1.90 o 
   3  -8   4       72.04       65.52      5.77 o 
   4  -8   4       77.03       85.27      6.91 o 
   5  -8   4        3.42       13.99      3.77 o 
   6  -8   4        1.82        4.49      3.24 o 
  -9  -7   4       41.60       43.31      6.03 o 
  -8  -7   4       42.73       29.68      5.44 o 
  -7  -7   4      109.03      107.38      8.09 o 
  -6  -7   4      452.89      447.57     17.33 o 
  -5  -7   4       60.07       49.37      5.70 o 
  -4  -7   4       94.38       90.90      6.98 o 
  -3  -7   4      202.68      201.33     10.22 o 
  -2  -7   4      318.07      346.94     13.76 o 
  -1  -7   4      111.63      101.81      7.04 o 
   0  -7   4        5.58        4.09      2.54 o 
   1  -7   4       55.38       52.47      4.16 o 
   2  -7   4      110.54      113.20      4.93 o 
   3  -7   4      350.93      357.94     13.59 o 
   4  -7   4        0.05        1.18      2.33 o 
   5  -7   4        5.68        7.04      3.01 o 
   6  -7   4        6.19       12.74      3.67 o 
   7  -7   4        3.79        1.24      3.18 o 
  -9  -6   4       81.70       77.73      7.14 o 
  -8  -6   4       38.09       30.46      5.01 o 
  -7  -6   4       16.21       16.80      3.87 o 
  -6  -6   4      138.69      124.94      8.12 o 
  -5  -6   4        3.45        2.10      2.56 o 
  -4  -6   4       21.05       24.99      4.23 o 
  -3  -6   4     2380.35     2420.89     58.70 o 
  -2  -6   4      816.42      824.13     15.74 o 
  -1  -6   4       89.96       90.70      4.91 o 
   0  -6   4      571.19      597.53     12.52 o 
   1  -6   4      405.17      416.59     11.06 o 
   2  -6   4       18.21       20.34      2.36 o 
   3  -6   4        4.02        5.41      2.49 o 
   4  -6   4       13.11        9.30      3.01 o 
   5  -6   4      107.01      110.85      7.60 o 
   6  -6   4      100.02       95.59      7.37 o 
   7  -6   4       25.74       29.06      5.08 o 
   8  -6   4        9.52       10.91      4.16 o 
  -9  -5   4        0.65        0.95      2.42 o 
  -8  -5   4      110.28       94.24      7.01 o 
  -7  -5   4      176.99      171.19      9.24 o 
  -6  -5   4      168.93      144.82      8.29 o 
  -5  -5   4       19.88       16.80      3.67 o 
  -4  -5   4        0.05       -2.06      2.06 o 
  -3  -5   4      197.24      205.74      5.65 o 
  -2  -5   4       64.13       60.77      3.04 o 
  -1  -5   4      143.47      140.70      4.71 o 
   0  -5   4       14.56       16.93      3.87 o 
   1  -5   4      844.90      861.69     16.20 o 
   2  -5   4       67.98       65.35      3.41 o 
   3  -5   4       79.25       71.74      5.41 o 
   4  -5   4        3.52        2.75      2.16 o 
   5  -5   4       67.60       65.42      5.67 o 
   6  -5   4       16.54       20.38      4.03 o 
   7  -5   4       92.20       99.71      7.30 o 
   8  -5   4        2.06       -0.85      2.65 o 
 -10  -4   4      156.16      172.96     10.19 o 
  -9  -4   4      171.15      173.97     12.56 o 
  -8  -4   4      241.23      235.01      7.67 o 
  -7  -4   4        5.64        1.64      1.90 o 
  -6  -4   4       55.06       51.58      3.49 o 
  -5  -4   4       12.08       10.21      1.84 o 
  -4  -4   4      522.40      499.87      8.28 o 
  -3  -4   4      114.06      112.81      3.97 o 
  -2  -4   4      339.01      311.16      7.16 o 
  -1  -4   4      393.00      370.45      8.13 o 
   0  -4   4       26.77       25.73      1.74 o 
   1  -4   4        0.85        0.43      1.09 o 
   2  -4   4       75.16       70.42      3.32 o 
   3  -4   4       38.48       32.09      2.85 o 
   4  -4   4       84.47       87.60      8.68 o 
   5  -4   4      387.74      378.68      9.49 o 
   6  -4   4      688.05      702.72     15.18 o 
   7  -4   4      198.03      184.02      9.19 o 
   8  -4   4        6.73        5.23      1.85 o 
   9  -4   4       93.33      105.46      5.65 o 
 -11  -3   4        6.52       10.19      3.67 o 
 -10  -3   4        5.17        8.68      3.37 o 
  -9  -3   4       90.06       89.72      7.14 o 
  -8  -3   4       34.67       33.20      4.23 o 
  -7  -3   4      147.84      164.78      5.86 o 
  -6  -3   4        4.32        7.18      1.68 o 
  -5  -3   4        0.00       -0.87      0.87 o 
  -4  -3   4       52.32       46.37      2.05 o 
  -3  -3   4      124.30      135.54      3.27 o 
  -2  -3   4      231.84      237.46      4.46 o 
  -1  -3   4      408.36      410.70      8.46 o 
   0  -3   4      562.07      575.24      8.57 o 
   1  -3   4       68.59       51.16      2.63 o 
   2  -3   4      841.29      873.72     12.55 o 
   3  -3   4      285.60      243.60      4.86 o 
   4  -3   4      123.26      112.98      4.22 o 
   5  -3   4       26.15       30.96      2.57 o 
   6  -3   4      370.08      370.20      9.58 o 
   7  -3   4       37.76       38.46      3.25 o 
   8  -3   4        0.10        0.53      1.50 o 
   9  -3   4        5.66        9.17      3.01 o 
  10  -3   4       32.99       36.09      3.93 o 
 -11  -2   4        0.26        0.07      2.78 o 
 -10  -2   4       87.53       76.88      6.75 o 
  -9  -2   4       63.64       63.09      6.06 o 
  -8  -2   4      109.53      103.36      6.55 o 
  -7  -2   4       21.44       21.88      2.43 o 
  -6  -2   4       14.28       12.92      1.43 o 
  -5  -2   4      664.53      585.42      9.38 o 
  -4  -2   4      229.91      175.79      3.87 o 
  -3  -2   4      234.20      184.82     12.83 o 
  -2  -2   4       11.10        3.94      0.91 o 
  -1  -2   4       16.36       13.33      1.42 o 
   0  -2   4     2195.74     2311.53     36.24 o 
   1  -2   4      111.54      106.39      4.24 o 
   2  -2   4        8.23       12.88      1.04 o 
   3  -2   4       21.41       17.21      1.26 o 
   4  -2   4      233.28      212.79      6.03 o 
   5  -2   4      287.56      281.74      7.48 o 
   6  -2   4        6.17        9.22      1.90 o 
   7  -2   4       42.68       43.74      3.41 o 
   8  -2   4       28.85       29.89      3.17 o 
   9  -2   4        6.63        3.50      1.76 o 
  10  -2   4       59.74       67.05      4.68 o 
 -11  -1   4       19.65       17.85      4.26 o 
 -10  -1   4       78.61       85.69      7.08 o 
  -9  -1   4      313.89      307.46     13.27 o 
  -8  -1   4      164.05      150.03      8.25 o 
  -7  -1   4      462.72      449.40      8.33 o 
  -6  -1   4      219.09      229.86      5.15 o 
  -5  -1   4      269.79      271.20      5.42 o 
  -4  -1   4       50.73       46.95      2.00 o 
  -3  -1   4      318.03      317.31      5.92 o 
  -2  -1   4      574.47      574.12     17.62 o 
  -1  -1   4      196.09      178.40      4.49 o 
   0  -1   4        3.39        3.36      0.98 o 
   1  -1   4      380.30      353.41      7.08 o 
   2  -1   4      229.73      226.10      4.14 o 
   3  -1   4       44.34       45.67      2.36 o 
   4  -1   4     1147.25     1168.56     39.11 o 
   5  -1   4      189.11      176.05     15.99 o 
   6  -1   4      173.16      158.98      7.16 o 
   7  -1   4      313.78      318.22     10.81 o 
   8  -1   4      330.30      348.62     13.69 o 
   9  -1   4        2.73        7.59      4.08 o 
  10  -1   4        3.79        3.13      1.96 o 
 -11   0   4       21.01       25.91      4.68 o 
 -10   0   4      151.16      157.17      9.60 o 
  -9   0   4      151.99      151.11      5.97 o 
  -8   0   4       18.20       22.29      2.53 o 
  -7   0   4       27.48       24.99      2.00 o 
  -6   0   4        9.52       12.18      1.43 o 
  -5   0   4        8.81        8.91      1.19 o 
  -4   0   4      283.64      293.04      5.50 o 
  -3   0   4      110.89       96.78      2.65 o 
  -2   0   4        1.28        0.00      0.51 o 
  -1   0   4      147.23      116.79      2.44 o 
   0   0   4      543.24      522.18      9.59 o 
   1   0   4       36.09       27.48      2.26 o 
   2   0   4       68.46       54.61      2.18 o 
   3   0   4      558.76      523.21      9.94 o 
   4   0   4      921.30      934.42     16.58 o 
   5   0   4      688.50      727.49     24.40 o 
   6   0   4      439.59      472.57     10.61 o 
   7   0   4      373.40      394.84      9.90 o 
   8   0   4      268.17      277.62      8.29 o 
   9   0   4       28.05       30.69      4.67 o 
  10   0   4       31.77       30.38      3.46 o 
  11   0   4        0.31        2.26      2.78 o 
 -11   1   4      254.42      241.36     12.97 o 
 -10   1   4       89.88       80.69      4.88 o 
  -9   1   4        6.11        6.88      2.08 o 
  -8   1   4      201.23      202.55      6.87 o 
  -7   1   4      125.47      131.64      5.12 o 
  -6   1   4      152.12      144.87      7.40 o 
  -5   1   4       22.25       22.70      2.03 o 
  -4   1   4      313.87      283.30      6.67 o 
  -3   1   4      882.12      901.14     15.69 o 
  -2   1   4      966.37      924.26     15.59 o 
  -1   1   4     1802.50     1813.37     39.83 o 
   0   1   4      160.88      140.23      3.31 o 
   1   1   4        0.24        1.00      0.64 o 
   2   1   4     3029.91     3147.07     48.25 o 
   3   1   4        0.71        1.93      1.74 o 
   4   1   4     2395.17     2685.20     42.32 o 
   5   1   4     1123.15     1160.95     20.26 o 
   6   1   4        1.69        5.25      2.59 o 
   7   1   4      835.87      827.42     18.49 o 
   8   1   4     1729.76     1816.55     31.72 o 
   9   1   4      318.40      281.73      8.49 o 
  10   1   4       22.94       23.06      4.62 o 
  11   1   4        1.69        5.44      3.08 o 
 -10   2   4        7.02        6.24      3.44 o 
  -9   2   4       14.52       10.42      2.78 o 
  -8   2   4        3.13        1.29      1.40 o 
  -7   2   4       13.27       11.03      2.03 o 
  -6   2   4      645.98      677.01     13.97 o 
  -5   2   4     1247.91     1289.89     22.76 o 
  -4   2   4     1412.93     1501.37     25.33 o 
  -3   2   4        6.00        7.49      1.23 o 
  -2   2   4       38.87       33.81      2.57 o 
  -1   2   4        3.29        2.85      1.38 o 
   0   2   4      468.07      521.89     13.46 o 
   1   2   4        7.89        7.35      0.97 o 
   2   2   4      172.74      177.95      4.26 o 
   3   2   4      219.52      201.00      4.86 o 
   4   2   4     1700.31     1695.65     27.52 o 
   5   2   4       44.68       50.14      2.72 o 
   6   2   4      118.15      125.43      4.46 o 
   7   2   4       24.64       29.43      2.53 o 
   8   2   4       16.59       22.77      2.52 o 
   9   2   4       40.22       43.76      5.27 o 
  10   2   4       10.56        8.71      3.83 o 
  11   2   4       51.49       47.79      6.22 o 
 -10   3   4       43.51       43.09      3.91 o 
  -9   3   4       27.42       23.86      2.98 o 
  -8   3   4      113.67      127.10      6.73 o 
  -7   3   4      356.43      333.81      9.14 o 
  -6   3   4      281.77      291.25     13.45 o 
  -5   3   4       60.07       64.56      4.96 o 
  -4   3   4        1.24        3.00      1.18 o 
  -3   3   4       29.15       38.09      2.43 o 
  -2   3   4    10952.85    12379.83    201.30 o 
  -1   3   4     1390.93     1429.74     32.53 o 
   0   3   4     1535.73     1540.53     34.30 o 
   1   3   4      226.63      221.36      5.06 o 
   2   3   4        0.05        1.35      0.77 o 
   3   3   4       73.98       65.31      2.59 o 
   4   3   4     1603.56     1661.08     26.98 o 
   5   3   4       23.32       24.10      1.89 o 
   6   3   4       17.36       14.50      1.77 o 
   7   3   4       60.20       56.27      3.19 o 
   8   3   4        1.49       -2.23      2.23 o 
   9   3   4        8.17        8.52      3.34 o 
  10   3   4        0.08       -2.23      2.42 o 
  11   3   4       24.02       31.32      5.44 o 
 -10   4   4        7.04        7.32      2.14 o 
  -9   4   4       22.63       19.78      2.88 o 
  -8   4   4      254.58      244.11      8.10 o 
  -7   4   4        3.68        2.95      1.60 o 
  -6   4   4      662.96      664.29     14.29 o 
  -5   4   4      458.66      443.76     10.39 o 
  -4   4   4       98.70       66.82      5.93 o 
  -3   4   4       65.01       57.70      2.93 o 
  -2   4   4     1689.45     2087.51     46.94 o 
  -1   4   4      351.91      413.04     11.92 o 
   0   4   4      588.57      708.29     17.69 o 
   1   4   4      400.23      359.55      8.88 o 
   2   4   4      265.61      260.77      5.82 o 
   3   4   4      100.25       84.35      3.04 o 
   4   4   4        0.00        0.69      0.85 o 
   5   4   4        5.74        2.82      1.23 o 
   6   4   4      267.08      276.93      9.47 o 
   7   4   4      248.78      217.54     10.15 o 
   8   4   4        0.76       -0.88      2.49 o 
   9   4   4        0.59       -1.74      2.46 o 
  10   4   4      114.35      110.46      8.42 o 
  11   4   4       81.72       81.57      7.83 o 
  -9   5   4        8.54       13.65      2.49 o 
  -8   5   4      481.12      481.71     12.63 o 
  -7   5   4       61.87       64.04      4.18 o 
  -6   5   4       68.64       56.93      3.75 o 
  -5   5   4        8.51       10.18      2.28 o 
  -4   5   4      229.56      233.31     11.17 o 
  -3   5   4       32.90       28.74      2.87 o 
  -2   5   4      169.69      181.97      7.67 o 
  -1   5   4       34.33       36.66      3.34 o 
   0   5   4      480.22      575.16     15.30 o 
   1   5   4       39.49       42.19      3.78 o 
   2   5   4       22.93       20.16      3.36 o 
   3   5   4      419.02      424.57      8.49 o 
   4   5   4        6.82        5.58      1.09 o 
   5   5   4       68.04       45.67      7.17 o 
   6   5   4       48.00       53.89      5.08 o 
   7   5   4     1109.18     1137.90     31.64 o 
   8   5   4      253.15      238.84     11.53 o 
   9   5   4       92.41       86.15      7.44 o 
  10   5   4       18.97       18.57      4.98 o 
  11   5   4      213.11      210.34     12.35 o 
  -9   6   4       57.98       49.73      4.26 o 
  -8   6   4       88.84       91.89      5.20 o 
  -7   6   4      107.63      102.16      5.29 o 
  -6   6   4       74.17       77.19      5.62 o 
  -5   6   4      113.97      107.23      4.88 o 
  -4   6   4       24.78       23.98      3.96 o 
  -3   6   4       60.81       62.40      5.11 o 
  -2   6   4        3.29        3.70      2.10 o 
  -1   6   4       59.36       45.70      3.96 o 
   0   6   4      643.76      610.60     16.35 o 
   1   6   4      406.97      390.17     11.92 o 
   2   6   4     1853.77     1876.97     33.18 o 
   3   6   4      120.34       99.02      3.45 o 
   4   6   4       84.44       90.25      5.99 o 
   5   6   4      225.25      221.70      9.79 o 
   6   6   4      879.29      881.18     25.49 o 
   7   6   4       71.23       79.27      6.72 o 
   8   6   4      253.03      237.03     11.73 o 
   9   6   4       10.24        9.73      4.36 o 
  10   6   4      139.14      128.64      9.73 o 
  11   6   4      104.65       92.64      8.65 o 
  -8   7   4        5.76        9.59      3.05 o 
  -7   7   4        2.54        1.92      1.56 o 
  -6   7   4        1.94        3.76      1.80 o 
  -5   7   4       87.08       76.45      4.43 o 
  -4   7   4       20.69       17.79      3.77 o 
  -3   7   4     1575.45     1614.03     39.44 o 
  -2   7   4      539.65      564.28     16.97 o 
  -1   7   4      756.94      784.74     21.13 o 
   0   7   4      731.72      741.70     19.52 o 
   1   7   4       58.46       63.64      3.24 o 
   2   7   4        4.06        5.06      2.47 o 
   3   7   4        1.63        1.44      2.03 o 
   4   7   4        8.81       10.78      3.01 o 
   5   7   4        0.11       -0.26      1.93 o 
   6   7   4       79.39       76.55      6.35 o 
   7   7   4       20.88       19.95      4.23 o 
   8   7   4       93.21       88.02      7.57 o 
   9   7   4       14.68       16.71      4.72 o 
  10   7   4       55.64       54.80      7.14 o 
  -8   8   4       30.33       28.28      3.64 o 
  -7   8   4       49.21       47.65      4.10 o 
  -6   8   4      119.84      116.29      8.09 o 
  -5   8   4      104.13       90.48      7.11 o 
  -4   8   4       19.78       16.97      4.03 o 
  -3   8   4      950.93      954.62     26.44 o 
  -2   8   4      567.75      556.39     17.43 o 
  -1   8   4        4.93        6.58      2.92 o 
   0   8   4      412.71      388.31     12.64 o 
   1   8   4     2054.95     2101.65     42.77 o 
   2   8   4       43.13       36.10      4.59 o 
   3   8   4       30.00       28.66      4.00 o 
   4   8   4       55.29       50.74      5.24 o 
   5   8   4       99.41       89.95      6.94 o 
   6   8   4       28.01       25.13      4.55 o 
   7   8   4      153.76      155.73      9.43 o 
   8   8   4       50.33       48.19      6.29 o 
   9   8   4       15.85       20.05      4.78 o 
  10   8   4       13.78       20.24      4.88 o 
  -7   9   4        3.01        3.01      2.78 o 
  -6   9   4        0.02       -1.61      2.39 o 
  -5   9   4       22.18       19.65      4.13 o 
  -4   9   4      139.97      160.74      9.27 o 
  -3   9   4        0.04       -1.34      2.49 o 
  -2   9   4        3.28       -1.44      2.33 o 
  -1   9   4       34.91       40.65      4.75 o 
   0   9   4       19.23       20.83      2.57 o 
   1   9   4        2.73        1.44      2.65 o 
   2   9   4       60.49       60.18      5.73 o 
   3   9   4      272.40      257.54     11.47 o 
   4   9   4      137.65      134.21      8.42 o 
   5   9   4        0.97        1.28      2.88 o 
   6   9   4       21.61       18.77      4.46 o 
   7   9   4       80.81       73.70      6.98 o 
   8   9   4       35.85       33.28      5.73 o 
   9   9   4        3.29        3.01      3.60 o 
  -6  10   4       16.07       22.28      4.88 o 
  -5  10   4       34.65       38.26      5.60 o 
  -4  10   4        4.30       -0.36      2.49 o 
  -3  10   4       10.16       10.02      3.41 o 
  -2  10   4      129.69      132.08      8.09 o 
  -1  10   4      238.30      229.27     10.35 o 
   0  10   4      104.91      107.64      7.34 o 
   2  10   4       78.61       83.66      6.88 o 
   3  10   4       20.97       20.57      4.36 o 
   4  10   4       93.93      102.14      7.76 o 
   5  10   4       19.38       16.22      4.49 o 
   6  10   4        4.59        5.31      3.37 o 
   7  10   4       14.33       18.21      4.55 o 
   8  10   4       32.44       37.41      6.09 o 
   9  10   4      150.26      172.40     11.73 o 
  -4  11   4       32.31       32.33      5.21 o 
  -3  11   4       31.31       32.66      5.04 o 
  -2  11   4       51.63       71.08      6.45 o 
   0  11   4        6.93        8.25      3.28 o 
   1  11   4        4.51        7.73      3.37 o 
   2  11   4        2.18        1.51      3.08 o 
   3  11   4       72.61       77.77      7.11 o 
   4  11   4       92.68      125.00      8.81 o 
   5  11   4       48.99       48.48      6.39 o 
   6  11   4       78.32       85.50      7.44 o 
   7  11   4       68.46       71.18      7.60 o 
   8  11   4       35.93       28.30      6.09 o 
  -1  12   4      113.12       93.95      7.17 o 
   0  12   4      103.79      120.91      8.52 o 
   1  12   4       60.46       66.33      6.85 o 
   2  12   4        6.27       23.85      4.82 o 
   3  12   4       47.95       56.97      6.68 o 
   4  12   4      188.11      201.23     11.79 o 
   5  12   4       19.99       22.83      5.67 o 
   6  12   4      176.62      196.12     11.73 o 
   1  13   4       11.35       17.30      4.78 o 
   2  13   4        0.65        4.78      3.93 o 
   3  13   4        6.02       11.86      4.88 o 
  -3 -10   5        5.47        3.14      3.44 o 
  -2 -10   5       40.35       37.80      6.22 o 
  -1 -10   5       69.78       69.25      7.37 o 
   0 -10   5        8.86       16.22      4.23 o 
  -6  -9   5       39.71       40.98      6.29 o 
  -5  -9   5       98.44      110.92      8.45 o 
  -4  -9   5      106.94      113.64      8.55 o 
  -3  -9   5       41.27       63.42      6.78 o 
  -2  -9   5      124.45      117.86      8.55 o 
  -1  -9   5        0.55        4.29      2.75 o 
   0  -9   5       22.87       21.95      4.68 o 
   2  -9   5        4.00        0.36      2.29 o 
   3  -9   5        1.88       15.59      3.83 o 
  -7  -8   5        9.15       16.61      4.55 o 
  -6  -8   5       21.63       21.13      4.95 o 
  -5  -8   5        3.92        5.93      3.67 o 
  -4  -8   5      272.55      282.01     13.20 o 
  -3  -8   5       11.52       14.58      3.77 o 
  -2  -8   5        9.74       11.63      3.60 o 
  -1  -8   5       28.75       43.80      5.41 o 
   0  -8   5       91.69       99.91      7.34 o 
   1  -8   5       46.02       48.92      5.13 o 
   2  -8   5       44.30       40.82      5.04 o 
   3  -8   5        0.39        3.37      2.78 o 
   4  -8   5        1.70        4.16      2.92 o 
   5  -8   5       20.68       21.65      4.46 o 
  -8  -7   5       26.51       27.09      4.98 o 
  -7  -7   5      157.88      147.18      9.86 o 
  -6  -7   5        0.07       -2.56      2.59 o 
  -5  -7   5        7.13        6.75      3.31 o 
  -4  -7   5      747.53      713.92     23.19 o 
  -3  -7   5      104.90      119.53      7.89 o 
  -2  -7   5      229.64      210.76     10.48 o 
  -1  -7   5        0.62       -1.57      2.33 o 
   0  -7   5       34.06       39.81      3.22 o 
   1  -7   5        0.25        0.56      1.45 o 
   2  -7   5        5.13        3.28      2.46 o 
   3  -7   5       26.62       34.26      4.82 o 
   4  -7   5        1.14       -2.33      2.33 o 
   5  -7   5       31.02       43.67      5.96 o 
   6  -7   5       25.91       25.98      5.01 o 
  -9  -6   5        0.59        2.62      3.08 o 
  -8  -6   5      228.40      219.05     11.73 o 
  -7  -6   5       66.99       66.43      6.88 o 
  -6  -6   5       36.27       34.89      5.27 o 
  -5  -6   5       14.64        9.93      3.47 o 
  -4  -6   5       99.41       93.06      6.85 o 
  -3  -6   5      296.48      279.91     12.02 o 
  -2  -6   5        4.89        6.88      3.01 o 
  -1  -6   5     1150.35     1142.04     20.97 o 
   0  -6   5        0.09       -0.74      1.39 o 
   1  -6   5      340.73      335.25      8.80 o 
   2  -6   5       53.43       57.83      3.95 o 
   3  -6   5      162.72      161.69      8.71 o 
   4  -6   5       33.41       35.31      4.91 o 
   5  -6   5        4.80        8.06      3.28 o 
   6  -6   5       11.73       17.23      4.19 o 
   7  -6   5        7.84        8.35      3.57 o 
  -9  -5   5       25.89       20.74      4.65 o 
  -8  -5   5       65.73       66.40      6.45 o 
  -7  -5   5        8.80        8.98      3.24 o 
  -6  -5   5      253.90      239.00     11.27 o 
  -5  -5   5        0.48       -1.93      1.93 o 
  -4  -5   5      512.48      479.67     16.61 o 
  -3  -5   5       51.24       37.74      4.78 o 
  -2  -5   5      145.00      138.95     12.15 o 
  -1  -5   5       48.75       43.97      6.34 o 
   0  -5   5      244.38      237.41      6.75 o 
   1  -5   5      188.51      192.52      6.02 o 
   2  -5   5      218.40      216.02      6.47 o 
   3  -5   5       33.31       40.75      4.68 o 
   4  -5   5       83.40       88.67      6.49 o 
   5  -5   5       11.06        7.80      2.85 o 
   6  -5   5        8.73        7.30      3.14 o 
   7  -5   5        8.92       14.18      4.06 o 
   8  -5   5       17.31       26.27      5.11 o 
  -9  -4   5       24.17       22.37      4.23 o 
  -8  -4   5        1.55       -0.69      2.52 o 
  -7  -4   5      251.60      226.75     10.52 o 
  -6  -4   5       79.74       64.93      5.80 o 
  -5  -4   5       16.96       15.72      3.31 o 
  -4  -4   5       92.16       97.98      3.87 o 
  -3  -4   5      215.07      221.54      6.08 o 
  -2  -4   5      662.17      632.33     12.51 o 
  -1  -4   5      365.28      354.66      8.26 o 
   0  -4   5       32.32       33.50      2.49 o 
   1  -4   5        0.85       -1.14      1.14 o 
   2  -4   5       69.33       59.58      3.22 o 
   3  -4   5        0.59        0.93      1.29 o 
   4  -4   5        0.33        1.74      2.00 o 
   5  -4   5      128.90      129.20      7.73 o 
   6  -4   5        0.58        2.62      2.65 o 
   7  -4   5       43.70       44.94      5.60 o 
   8  -4   5      158.40      177.87     10.06 o 
   9  -4   5      167.15      180.46     10.88 o 
  -8  -3   5        2.73        4.52      2.72 o 
  -7  -3   5      114.54      112.56      7.17 o 
  -6  -3   5       63.27       53.66      5.04 o 
  -5  -3   5      274.99      259.38      6.67 o 
  -4  -3   5      227.17      196.74      8.83 o 
  -3  -3   5        0.79        1.95      1.07 o 
  -2  -3   5       56.69       53.37      2.77 o 
  -1  -3   5       23.74       17.52      3.16 o 
   0  -3   5       28.73       31.97      2.22 o 
   1  -3   5      167.86      182.33      5.27 o 
   2  -3   5       15.17       16.59      4.21 o 
   3  -3   5      503.55      498.90     10.44 o 
   4  -3   5       31.61       37.25      4.26 o 
   5  -3   5       78.23       81.47      6.13 o 
   6  -3   5       71.83       69.51      5.93 o 
   7  -3   5       46.75       51.86      5.83 o 
   8  -3   5       56.36       72.62      7.01 o 
   9  -3   5       12.08       10.61      3.60 o 
 -10  -2   5        3.30        6.22      2.92 o 
  -9  -2   5       16.69       17.03      3.77 o 
  -8  -2   5       74.17       74.19      4.12 o 
  -7  -2   5       84.83       86.47      4.22 o 
  -6  -2   5       40.03       36.87      3.62 o 
  -5  -2   5       92.33       79.57      2.81 o 
  -4  -2   5        0.03       -0.54      0.73 o 
  -3  -2   5      184.33      157.94      6.96 o 
  -2  -2   5      424.03      329.94      5.58 o 
  -1  -2   5       90.47       61.61      2.96 o 
   0  -2   5      105.58       89.56      3.37 o 
   1  -2   5        9.48       13.36      1.58 o 
   2  -2   5      168.13      181.77      3.79 o 
   3  -2   5      594.78      547.94      8.73 o 
   4  -2   5      242.90      228.42      6.25 o 
   5  -2   5       59.96       63.05      3.60 o 
   6  -2   5      346.17      357.07     15.90 o 
   7  -2   5      107.48      113.74      5.10 o 
   8  -2   5        0.22       -1.79      1.79 o 
   9  -2   5        3.24        1.99      1.73 o 
  10  -2   5       52.94       64.12      4.74 o 
 -10  -1   5        6.52        6.72      2.65 o 
  -9  -1   5        1.05        1.24      2.16 o 
  -8  -1   5        9.94       10.29      2.06 o 
  -7  -1   5       48.85       44.93      2.53 o 
  -6  -1   5      129.63      119.15      3.69 o 
  -5  -1   5      504.09      438.18      7.78 o 
  -4  -1   5      286.07      282.49      5.50 o 
  -3  -1   5      508.95      515.07      8.18 o 
  -2  -1   5       87.76       96.02      3.82 o 
  -1  -1   5     2302.98     2322.82     36.74 o 
   0  -1   5      494.52      496.58      9.78 o 
   1  -1   5     3847.03     3932.08     60.29 o 
   2  -1   5       12.20        9.68      0.94 o 
   3  -1   5      789.05      769.29     22.65 o 
   4  -1   5       15.42       13.01      1.70 o 
   5  -1   5      326.87      308.14     10.48 o 
   6  -1   5      105.56      102.13      4.57 o 
   7  -1   5       68.37       70.66      4.11 o 
   8  -1   5       29.43       28.34      3.10 o 
   9  -1   5        1.47        1.20      1.62 o 
  10  -1   5      109.55      128.27      6.23 o 
 -10   0   5        4.49        2.69      2.62 o 
  -9   0   5       44.27       54.44      5.54 o 
  -8   0   5       74.60       75.17      4.16 o 
  -7   0   5       29.64       28.56      2.15 o 
  -6   0   5       31.36       31.19      2.44 o 
  -5   0   5      239.30      233.48      5.12 o 
  -4   0   5      222.46      211.62      4.59 o 
  -3   0   5      247.68      247.83      6.08 o 
  -2   0   5       12.76       15.74      1.53 o 
  -1   0   5       78.50       81.54      3.07 o 
   0   0   5       21.00       20.35      1.69 o 
   1   0   5      375.80      325.68     18.21 o 
   2   0   5      461.65      430.49     16.02 o 
   3   0   5     1376.23     1344.72     24.14 o 
   4   0   5      231.89      223.06     11.60 o 
   5   0   5        3.26        3.53      1.30 o 
   6   0   5      133.92      123.72      4.90 o 
   7   0   5       50.23       58.28      3.84 o 
   8   0   5      127.51      118.81      7.32 o 
   9   0   5       83.33       63.52      7.08 o 
  10   0   5        4.28        6.76      2.43 o 
 -10   1   5       53.40       54.31      5.96 o 
  -9   1   5      571.25      584.24     13.91 o 
  -8   1   5      653.17      666.67     14.66 o 
  -7   1   5        3.25        1.99      1.54 o 
  -6   1   5        0.00       -0.64      1.23 o 
  -5   1   5        0.12        2.43      1.23 o 
  -4   1   5       32.88       28.79      2.69 o 
  -3   1   5       95.33       98.58      3.40 o 
  -2   1   5      120.67      109.83      3.33 o 
  -1   1   5      194.32      174.70      6.62 o 
   0   1   5     2998.11     3029.11     53.98 o 
   1   1   5     1440.92     1332.56     21.49 o 
   2   1   5      283.88      237.42      9.48 o 
   3   1   5      511.19      565.59     22.95 o 
   4   1   5      234.12      266.08     11.12 o 
   5   1   5       87.28       81.28      5.19 o 
   6   1   5      374.76      371.10      8.89 o 
   7   1   5     1424.96     1483.96     26.37 o 
   8   1   5       65.81       69.83      4.15 o 
   9   1   5        7.24        3.80      1.95 o 
  10   1   5      453.23      415.91     13.15 o 
  11   1   5      142.22      134.90      9.60 o 
 -10   2   5      112.27      118.68      6.88 o 
  -9   2   5       90.30       92.58      5.05 o 
  -8   2   5      165.28      157.14     11.14 o 
  -7   2   5      401.42      407.63     10.26 o 
  -6   2   5      280.51      294.02      7.98 o 
  -5   2   5       65.52       72.39      3.55 o 
  -4   2   5     1460.70     1522.58     25.89 o 
  -3   2   5      948.86      946.45     16.83 o 
  -2   2   5     2293.54     2361.84     37.34 o 
  -1   2   5      667.11      720.50     18.38 o 
   0   2   5       12.61       12.38      1.21 o 
   1   2   5        1.44        1.69      1.29 o 
   2   2   5      114.93      104.80      3.29 o 
   3   2   5      144.02      156.93      4.85 o 
   4   2   5      135.04      130.41      4.42 o 
   5   2   5       87.02       72.98      3.32 o 
   6   2   5       82.00       89.56      3.98 o 
   7   2   5       68.12       56.75      3.40 o 
   8   2   5      567.66      518.02     20.06 o 
   9   2   5       27.66       29.87      2.97 o 
  10   2   5       53.68       50.58      6.03 o 
  11   2   5       12.15       18.87      4.46 o 
 -10   3   5        8.16       11.51      2.57 o 
  -9   3   5       85.62       92.11      5.19 o 
  -8   3   5       47.97       44.89      3.69 o 
  -7   3   5        2.74        1.66      1.59 o 
  -6   3   5       88.45       78.36      5.77 o 
  -5   3   5      834.96      841.65     16.42 o 
  -4   3   5       19.82       21.50      2.12 o 
  -3   3   5      331.89      385.75      8.59 o 
  -2   3   5        1.37        0.62      1.54 o 
  -1   3   5     2305.70     2545.56     55.72 o 
   0   3   5     1423.95     1633.26     36.95 o 
   1   3   5     1752.04     1839.21     29.37 o 
   2   3   5     1192.74     1175.56     24.98 o 
   3   3   5      242.89      254.33      5.98 o 
   4   3   5       95.88       94.76      3.52 o 
   5   3   5        0.99        0.20      1.61 o 
   6   3   5      761.19      789.77     15.43 o 
   7   3   5      119.68      119.29      4.95 o 
   8   3   5       65.84       76.35      4.02 o 
   9   3   5        0.11       -2.19      2.19 o 
  10   3   5        0.34        0.23      2.78 o 
  11   3   5        1.04        1.28      2.82 o 
 -10   4   5        4.04        5.52      2.08 o 
  -9   4   5       16.75       15.45      2.77 o 
  -8   4   5       47.53       41.39      3.62 o 
  -7   4   5      667.24      688.07     15.38 o 
  -6   4   5      517.98      526.68     12.38 o 
  -5   4   5       61.01       60.72      3.62 o 
  -4   4   5       97.89      115.78      4.54 o 
  -3   4   5      355.07      335.35      9.70 o 
  -2   4   5        0.76        8.22      2.26 o 
  -1   4   5        3.58        0.59      1.54 o 
   0   4   5     1104.71     1251.83     29.25 o 
   1   4   5      629.77      611.42     11.42 o 
   2   4   5      197.16      164.44      4.52 o 
   3   4   5      678.12      676.25     18.02 o 
   4   4   5      242.01      215.22      5.55 o 
   5   4   5       55.35       51.88      6.96 o 
   6   4   5       72.88       77.43      3.51 o 
   7   4   5       13.65       13.37      3.37 o 
   8   4   5        5.93        4.59      2.95 o 
   9   4   5       63.65       66.66      6.39 o 
  10   4   5       26.56       24.96      5.04 o 
  11   4   5        0.81        1.47      3.28 o 
  -9   5   5        0.58        1.00      1.75 o 
  -8   5   5        0.53        0.35      3.41 o 
  -7   5   5       18.79       18.96      2.71 o 
  -6   5   5      202.29      202.43      7.04 o 
  -5   5   5       80.23       78.93      6.72 o 
  -4   5   5      126.61      129.87      5.06 o 
  -3   5   5      266.56      242.64      9.73 o 
  -2   5   5      448.60      454.87     14.02 o 
  -1   5   5     1077.51     1130.01     27.71 o 
   0   5   5      778.82      794.70     20.31 o 
   1   5   5      271.93      265.94      6.41 o 
   2   5   5       48.07       49.27      4.27 o 
   3   5   5       65.30       65.04      2.89 o 
   4   5   5       20.28       21.35      4.46 o 
   5   5   5      181.58      185.59      5.24 o 
   6   5   5      226.67      213.65      9.79 o 
   7   5   5        0.31        2.95      2.52 o 
   8   5   5        2.12        0.85      2.95 o 
   9   5   5        1.51        0.00      3.01 o 
  10   5   5       18.12       18.74      5.01 o 
  11   5   5       69.90       60.01      7.24 o 
  -9   6   5        1.44        2.09      1.84 o 
  -8   6   5        4.57        5.12      1.98 o 
  -7   6   5      338.26      323.31     10.50 o 
  -6   6   5      136.57      111.55      5.32 o 
  -5   6   5      396.07      372.63      9.99 o 
  -4   6   5        5.71        4.52      2.21 o 
  -3   6   5      141.38      143.77      7.80 o 
  -2   6   5      210.32      199.66      8.55 o 
  -1   6   5       71.52       70.30      4.82 o 
   0   6   5      104.38       97.68      5.31 o 
   1   6   5      135.03      124.42      4.22 o 
   2   6   5      235.68      220.34      5.77 o 
   3   6   5      745.34      740.70     13.85 o 
   4   6   5      215.11      221.62      5.83 o 
   5   6   5      277.33      262.06     10.94 o 
   6   6   5        2.01        1.61      2.56 o 
   7   6   5       21.81       25.03      4.59 o 
   8   6   5      285.11      260.98     12.42 o 
   9   6   5      222.75      210.01     11.76 o 
  10   6   5        0.04        2.13      3.60 o 
  11   6   5      130.43      148.85     11.01 o 
  -8   7   5        4.33        4.11      1.87 o 
  -7   7   5        5.65        4.99      1.94 o 
  -6   7   5       21.77       21.03      2.85 o 
  -5   7   5        0.06       -0.59      2.52 o 
  -4   7   5       48.98       44.65      5.31 o 
  -3   7   5       27.65       28.93      4.42 o 
  -2   7   5       89.09       77.70      6.13 o 
  -1   7   5       99.67       96.54      6.13 o 
   0   7   5     1093.71     1178.92     29.06 o 
   1   7   5        8.79        8.55      1.74 o 
   2   7   5      746.29      733.65     14.01 o 
   3   7   5      173.71      174.34      8.45 o 
   4   7   5      103.94       96.11      6.62 o 
   5   7   5        9.28        7.04      2.88 o 
   6   7   5      135.07      121.40      7.86 o 
   7   7   5      158.07      152.29      9.20 o 
   8   7   5        0.19        3.11      3.54 o 
   9   7   5        1.61        3.73      3.90 o 
  10   7   5       31.82       36.98      6.35 o 
  -7   8   5       53.07       54.17      5.99 o 
  -6   8   5       25.12       31.12      5.04 o 
  -5   8   5      137.99      127.53      8.39 o 
  -4   8   5       12.03       15.76      4.03 o 
  -3   8   5      232.49      237.82     10.88 o 
  -2   8   5        5.04        0.49      2.78 o 
  -1   8   5      716.29      738.82     20.93 o 
   0   8   5      434.62      405.77     13.23 o 
   1   8   5     1566.56     1566.04     26.96 o 
   2   8   5        0.03       -1.45      1.45 o 
   3   8   5      271.72      240.83     10.65 o 
   4   8   5      157.00      152.03      8.48 o 
   5   8   5        8.57        6.98      3.51 o 
   6   8   5      158.98      134.83      8.62 o 
   7   8   5      189.87      153.60      9.47 o 
   8   8   5       12.77       13.27      4.49 o 
   9   8   5       34.16       29.45      5.93 o 
  10   8   5       26.90       24.96      5.83 o 
  -6   9   5        4.59        8.39      3.37 o 
  -5   9   5        1.49        3.47      3.05 o 
  -4   9   5        4.70        5.57      3.28 o 
  -3   9   5        9.84       13.40      3.80 o 
  -2   9   5       58.22       50.28      5.47 o 
  -1   9   5       26.66       31.94      4.29 o 
   0   9   5      854.87      825.24     16.58 o 
   1   9   5       17.82       15.43      2.25 o 
   2   9   5      212.08      203.33      9.99 o 
   3   9   5        4.51        5.57      3.21 o 
   4   9   5       70.25       63.19      6.13 o 
   5   9   5      479.85      448.26     17.03 o 
   6   9   5      344.62      336.06     14.51 o 
   7   9   5       11.25       10.84      4.26 o 
   8   9   5        1.28       -0.56      3.93 o 
   9   9   5        0.01       -1.74      3.80 o 
  -5  10   5       17.80       27.06      4.91 o 
  -4  10   5       39.96       43.90      5.80 o 
  -3  10   5        2.45        0.82      2.75 o 
  -2  10   5        4.20        0.66      2.88 o 
  -1  10   5       12.72       11.86      3.47 o 
   0  10   5        6.95        6.91      3.31 o 
   1  10   5      613.21      652.60     21.39 o 
   2  10   5      549.72      533.95     18.70 o 
   3  10   5        1.32       -2.29      2.29 o 
   4  10   5        0.25       -0.85      2.98 o 
   5  10   5       65.63       65.84      6.91 o 
   6  10   5       23.79       26.89      4.72 o 
   7  10   5       34.39       34.13      5.60 o 
   8  10   5       16.54       19.10      4.75 o 
   9  10   5       16.12       21.19      5.80 o 
  -4  11   5       92.74      108.13      8.42 o 
  -3  11   5       10.44       16.28      4.55 o 
  -2  11   5       41.58       42.58      5.77 o 
  -1  11   5       50.32       58.57      5.44 o 
   0  11   5      110.80      110.85      7.63 o 
   1  11   5        1.73        5.04      3.14 o 
   2  11   5      230.55      230.74     11.56 o 
   3  11   5        3.29        2.72      3.01 o 
   4  11   5        2.75        4.85      3.28 o 
   5  11   5       52.92       50.48      6.52 o 
   6  11   5       16.04       18.25      4.29 o 
   7  11   5        0.44        3.57      3.57 o 
  -1  12   5       38.52       42.98      5.37 o 
   0  12   5        1.90        5.24      3.18 o 
   1  12   5        0.77       -2.42      2.59 o 
   2  12   5      264.29      271.23     13.14 o 
   3  12   5        6.83        1.80      3.11 o 
   4  12   5        4.88       10.45      4.16 o 
   5  12   5        7.24        8.29      4.23 o 
   6  12   5       59.29       65.81      7.76 o 
   1  13   5       54.68       81.63      7.53 o 
   2  13   5      128.75      169.59     10.78 o 
   3  13   5       37.82       40.72      6.58 o 
  -4  -9   6        2.90        2.88      3.31 o 
  -3  -9   6       27.36       27.52      5.21 o 
  -2  -9   6       39.45       47.07      6.09 o 
   0  -9   6      111.18      136.57      9.17 o 
  -6  -8   6      108.29      118.55      9.27 o 
  -5  -8   6        3.93        4.16      2.98 o 
  -4  -8   6        4.65        5.90      2.98 o 
  -3  -8   6       21.77       31.61      5.24 o 
  -2  -8   6       62.67       83.99      7.08 o 
  -1  -8   6       16.75       17.92      3.96 o 
   0  -8   6        4.56        3.60      3.24 o 
   1  -8   6        6.62        6.49      2.72 o 
   2  -8   6       28.93       30.04      4.78 o 
   3  -8   6       29.05       37.74      5.24 o 
   4  -8   6        4.23        8.09      3.18 o 
  -7  -7   6        5.70        4.13      3.41 o 
  -6  -7   6       12.14        6.32      3.34 o 
  -5  -7   6       13.82       11.56      4.26 o 
  -4  -7   6       16.04       17.33      4.03 o 
  -3  -7   6       31.73       31.64      5.01 o 
  -2  -7   6      211.98      240.57     11.66 o 
  -1  -7   6       75.25       71.94      6.35 o 
   0  -7   6        2.22        3.56      1.68 o 
   1  -7   6       80.18       81.80      5.73 o 
   2  -7   6        1.73       -1.90      2.23 o 
   3  -7   6       15.63       19.65      4.13 o 
   4  -7   6        8.31       15.40      4.06 o 
   5  -7   6       16.30       15.66      4.19 o 
  -8  -6   6       10.50        7.76      3.77 o 
  -7  -6   6        0.03       -0.39      2.95 o 
  -6  -6   6       54.88       61.19      6.58 o 
  -5  -6   6      114.72      113.73      8.25 o 
  -4  -6   6       53.51       43.70      5.63 o 
  -3  -6   6      287.36      259.57     11.96 o 
  -2  -6   6       76.75       83.04      6.72 o 
  -1  -6   6       25.14       30.62      2.98 o 
   0  -6   6      412.00      418.11     10.34 o 
   1  -6   6      590.37      600.65     13.36 o 
   2  -6   6      105.42      114.88      7.44 o 
   3  -6   6       79.66       81.60      6.68 o 
   4  -6   6      104.37      105.84      7.83 o 
   5  -6   6      106.87      113.90      8.32 o 
   6  -6   6        7.71       14.64      4.13 o 
  -9  -5   6        2.86        9.73      3.67 o 
  -8  -5   6       36.20       42.81      5.80 o 
  -7  -5   6       34.68       35.15      5.24 o 
  -6  -5   6       10.32        7.53      3.28 o 
  -5  -5   6        9.56       12.78      3.54 o 
  -4  -5   6      146.46      150.29      8.68 o 
  -3  -5   6      178.49      171.29      9.24 o 
  -2  -5   6      115.40      107.27      4.48 o 
  -1  -5   6      184.33      189.76      6.13 o 
   0  -5   6      390.27      371.44      9.30 o 
   1  -5   6       16.72       12.64      2.12 o 
   2  -5   6      391.75      377.34      9.54 o 
   3  -5   6      124.44      141.94      8.12 o 
   4  -5   6      201.71      207.39     10.25 o 
   5  -5   6       54.34       62.70      6.45 o 
   6  -5   6       17.53       17.33      4.32 o 
   7  -5   6        8.19       11.89      3.87 o 
  -9  -4   6       27.81       22.05      4.78 o 
  -8  -4   6      258.06      231.53     11.69 o 
  -7  -4   6        8.95       11.60      3.44 o 
  -6  -4   6        0.40        3.93      2.75 o 
  -5  -4   6        1.35        0.75      2.29 o 
  -4  -4   6      267.44      246.27     10.78 o 
  -3  -4   6       64.11       62.49      4.59 o 
  -2  -4   6        3.20        0.87      1.22 o 
  -1  -4   6      227.02      231.65      6.52 o 
   0  -4   6      351.41      331.32      8.30 o 
   1  -4   6      331.56      337.83     13.77 o 
   2  -4   6       35.91       30.32      3.90 o 
   3  -4   6        6.43        7.96      2.69 o 
   4  -4   6       87.52       87.20      6.35 o 
   5  -4   6       33.34       35.77      4.98 o 
   6  -4   6       49.85       49.33      5.96 o 
   7  -4   6        0.31        1.93      2.49 o 
   8  -4   6       26.26       30.73      4.98 o 
  -9  -3   6      192.60      188.95     10.42 o 
  -8  -3   6       52.87       45.50      5.57 o 
  -7  -3   6      140.82      126.05      7.89 o 
  -6  -3   6      231.06      204.41      9.93 o 
  -5  -3   6      195.43      186.07      5.76 o 
  -4  -3   6       63.14       60.06      5.36 o 
  -3  -3   6      144.85      132.46      6.09 o 
  -2  -3   6       22.85       22.02      2.16 o 
  -1  -3   6        0.10       -2.31      2.31 o 
   0  -3   6       63.96       58.39      3.16 o 
   1  -3   6      144.28      131.97      4.66 o 
   2  -3   6       66.08       61.95      3.39 o 
   3  -3   6      176.19      176.56      8.24 o 
   4  -3   6        1.97        1.38      2.13 o 
   5  -3   6       60.03       53.79      5.50 o 
   6  -3   6      192.52      205.23     10.42 o 
   7  -3   6        0.10        2.49      2.46 o 
   8  -3   6       51.60       57.33      6.45 o 
   9  -3   6       20.81       20.74      4.42 o 
  -8  -2   6        1.40       -2.29      2.29 o 
  -7  -2   6       11.70        9.30      3.21 o 
  -6  -2   6       12.61       10.57      1.91 o 
  -5  -2   6        3.05        4.84      1.52 o 
  -4  -2   6        1.66        6.31      2.56 o 
  -3  -2   6      139.00      123.56      7.60 o 
  -2  -2   6       47.22       45.61      2.75 o 
  -1  -2   6      226.61      210.22      5.84 o 
   0  -2   6      134.01      136.97      4.58 o 
   1  -2   6      111.88      100.41      3.92 o 
   2  -2   6       40.48       47.62      2.85 o 
   3  -2   6        5.01        2.89      1.42 o 
   4  -2   6      511.03      488.78     15.69 o 
   5  -2   6      876.38      860.08     24.24 o 
   6  -2   6       90.70       83.37      6.49 o 
   7  -2   6       33.96       40.68      5.44 o 
   8  -2   6        0.44       -2.00      2.00 o 
   9  -2   6        5.28        7.30      2.88 o 
  -8  -1   6      105.84       92.57      6.62 o 
  -7  -1   6       60.17       60.27      2.90 o 
  -6  -1   6       11.22       11.94      1.58 o 
  -5  -1   6        0.36        0.52      1.31 o 
  -4  -1   6      112.53      103.93      4.18 o 
  -3  -1   6        0.84        1.23      1.23 o 
  -2  -1   6        2.98        1.11      1.08 o 
  -1  -1   6       60.08       66.98      4.42 o 
   0  -1   6      369.26      384.12      8.45 o 
   1  -1   6      214.44      193.92      5.39 o 
   2  -1   6     1212.74     1174.90     20.34 o 
   3  -1   6      800.56      814.16     21.59 o 
   4  -1   6     2265.40     2265.58     52.02 o 
   5  -1   6     1152.50     1152.48     29.81 o 
   6  -1   6        3.04        1.98      3.60 o 
   7  -1   6        1.14        0.46      2.49 o 
   8  -1   6        3.06        6.16      3.01 o 
   9  -1   6       26.04       33.41      5.18 o 
  10  -1   6        4.77        7.01      3.41 o 
 -10   0   6        2.94       -0.10      1.90 o 
  -9   0   6       13.53       13.89      3.34 o 
  -8   0   6      100.37      103.18      4.85 o 
  -7   0   6       25.71       23.37      2.04 o 
  -6   0   6        5.67        5.55      1.35 o 
  -5   0   6       92.17       94.21      5.36 o 
  -4   0   6      104.38       91.97      3.01 o 
  -3   0   6      383.49      376.73     13.66 o 
  -2   0   6      120.15      109.24      2.77 o 
  -1   0   6     1701.45     1625.23     26.84 o 
   0   0   6      133.06      120.82      4.06 o 
   1   0   6      101.49       83.70      4.72 o 
   2   0   6      156.42      137.71      8.14 o 
   3   0   6      659.43      600.93     17.05 o 
   4   0   6        3.05        2.26      1.26 o 
   5   0   6       51.89       56.85      3.29 o 
   6   0   6      610.55      639.93     44.12 o 
   7   0   6        1.12        0.87      2.95 o 
   8   0   6       43.39       45.75      3.64 o 
   9   0   6        9.80       13.16      3.70 o 
  10   0   6       13.55        9.71      2.47 o 
 -10   1   6       28.06       36.03      5.14 o 
  -9   1   6       59.23       70.70      4.38 o 
  -8   1   6       50.29       53.53      3.78 o 
  -7   1   6      484.81      494.72     11.63 o 
  -6   1   6     3448.44     3655.12     58.31 o 
  -5   1   6        3.31        2.09      1.97 o 
  -4   1   6      100.92       94.09      4.00 o 
  -3   1   6        8.96        8.79      1.88 o 
  -2   1   6       55.06       56.33      2.43 o 
  -1   1   6        5.77        2.88      1.64 o 
   0   1   6        0.85        1.81      0.70 o 
   1   1   6        1.04        0.46      0.69 o 
   2   1   6      442.52      434.02      8.60 o 
   3   1   6     1363.70     1286.87     29.86 o 
   4   1   6       26.08       21.48      1.96 o 
   5   1   6        3.27        3.83      1.56 o 
   6   1   6      165.08      156.02      5.50 o 
   7   1   6        1.18        1.46      1.45 o 
   8   1   6       68.21       77.21      4.47 o 
   9   1   6      437.21      396.66     10.80 o 
  10   1   6      210.43      204.14      7.70 o 
 -10   2   6       85.76       97.11      5.48 o 
  -9   2   6        1.73        2.03      1.66 o 
  -8   2   6      198.42      205.96      7.32 o 
  -7   2   6      202.20      217.49      8.17 o 
  -6   2   6      162.28      173.07      6.05 o 
  -5   2   6     1239.84     1298.86     23.21 o 
  -4   2   6      705.81      700.09     13.77 o 
  -3   2   6       11.65       10.27      1.47 o 
  -2   2   6      406.81      387.62     12.25 o 
  -1   2   6      476.10      451.50     13.30 o 
   0   2   6      489.09      453.40      8.81 o 
   1   2   6       27.88       24.96      1.79 o 
   2   2   6      179.89      166.88      9.27 o 
   3   2   6        4.05        2.49      1.05 o 
   4   2   6      236.32      215.02      5.90 o 
   5   2   6       47.21       43.67      2.88 o 
   6   2   6        1.12        1.00      1.42 o 
   7   2   6       66.50       58.57      4.70 o 
   8   2   6      129.14      121.44      8.58 o 
   9   2   6        9.02        6.93      2.04 o 
  10   2   6       76.88       49.56      6.03 o 
 -10   3   6       17.54       16.22      3.70 o 
  -9   3   6        5.65        9.19      3.03 o 
  -8   3   6       40.48       45.53      3.73 o 
  -7   3   6      140.94      132.06      5.57 o 
  -6   3   6      331.96      331.99      9.29 o 
  -5   3   6        7.20        6.87      1.71 o 
  -4   3   6      427.17      454.96     10.25 o 
  -3   3   6      399.20      444.30      9.68 o 
  -2   3   6      576.55      630.81     17.56 o 
  -1   3   6      103.26       96.08      5.34 o 
   0   3   6      440.13      437.42      8.84 o 
   1   3   6      737.24      746.09     15.54 o 
   2   3   6      173.31      149.06      4.37 o 
   3   3   6        8.69        8.96      1.41 o 
   4   3   6      212.51      193.69      5.40 o 
   5   3   6      171.05      164.23      5.17 o 
   6   3   6        0.99        1.87      1.42 o 
   7   3   6        1.65       -1.28      1.28 o 
   8   3   6      176.88      173.11      6.19 o 
   9   3   6        9.30       14.41      3.77 o 
  10   3   6       26.00       22.90      4.75 o 
  11   3   6       62.63       65.19      6.94 o 
  -9   4   6        0.34        1.25      2.52 o 
  -8   4   6       13.79       10.99      2.45 o 
  -7   4   6       54.04       53.56      3.96 o 
  -6   4   6       78.38       81.63      4.39 o 
  -5   4   6        1.46        0.10      1.33 o 
  -4   4   6        1.84        2.33      1.39 o 
  -3   4   6      800.70      867.47     16.47 o 
  -2   4   6       47.25       66.66      4.91 o 
  -1   4   6       66.00       61.03      4.42 o 
   0   4   6       28.28       31.09      3.31 o 
   1   4   6      779.41      827.93     14.95 o 
   2   4   6      266.07      313.44      7.20 o 
   3   4   6      473.49      453.49     10.06 o 
   4   4   6       79.64       67.26      3.19 o 
   5   4   6      274.95      247.35      6.63 o 
   6   4   6      385.66      386.54      9.11 o 
   7   4   6        0.53        2.86      1.53 o 
   8   4   6       16.78       15.95      3.80 o 
   9   4   6       13.19       15.36      4.09 o 
  10   4   6       23.93       22.18      4.72 o 
  11   4   6       22.84       41.05      6.06 o 
  -9   5   6        0.04       -0.70      1.61 o 
  -8   5   6      108.60      108.91      5.74 o 
  -7   5   6        7.87       10.75      2.24 o 
  -6   5   6       23.54       19.64      2.68 o 
  -5   5   6       33.51       26.66      2.78 o 
  -4   5   6       19.90       24.78      2.57 o 
  -3   5   6      214.36      224.95      9.73 o 
  -2   5   6       14.25       13.76      3.01 o 
  -1   5   6      462.84      485.37     14.81 o 
   0   5   6      194.00      151.18      6.85 o 
   1   5   6      820.24      804.83     14.86 o 
   2   5   6      715.50      712.84     13.43 o 
   3   5   6      587.44      586.08     12.86 o 
   4   5   6       10.74       10.16      1.67 o 
   5   5   6      184.01      179.83      5.46 o 
   6   5   6      206.39      197.89      9.66 o 
   7   5   6       15.73        7.47      3.21 o 
   8   5   6       11.87       13.07      3.90 o 
   9   5   6       15.93       14.84      4.36 o 
  10   5   6       24.18       21.16      5.21 o 
  -8   6   6       33.60       43.29      4.06 o 
  -7   6   6       31.76       28.45      3.34 o 
  -6   6   6       79.80       84.77      7.62 o 
  -5   6   6      448.57      464.20     13.07 o 
  -4   6   6      704.35      657.32     20.24 o 
  -3   6   6      216.02      194.06      9.20 o 
  -2   6   6      139.41      141.84      7.63 o 
  -1   6   6       72.22       85.07      5.63 o 
   0   6   6       17.39       14.74      2.92 o 
   1   6   6       37.50       32.54      4.55 o 
   2   6   6       15.07       16.99      1.93 o 
   3   6   6      302.49      290.04      7.20 o 
   4   6   6      138.40      125.17      4.44 o 
   5   6   6       11.22        8.19      2.98 o 
   6   6   6      168.26      161.86      8.84 o 
   7   6   6       38.53       38.88      5.18 o 
   8   6   6       10.00        7.63      3.64 o 
   9   6   6        0.22       -0.88      3.28 o 
  10   6   6      170.57      171.65     11.01 o 
  -8   7   6       98.49      124.90      6.42 o 
  -7   7   6       45.28       55.71     10.32 o 
  -6   7   6        0.81       -0.28      1.52 o 
  -5   7   6       76.27       82.91      6.98 o 
  -4   7   6        0.25       -1.15      2.33 o 
  -3   7   6       15.75       16.71      3.87 o 
  -2   7   6        0.85       -2.49      2.49 o 
  -1   7   6        1.92       -0.88      2.36 o 
   0   7   6       16.53       16.21      2.19 o 
   1   7   6      291.35      285.30      7.39 o 
   2   7   6       29.50       23.40      6.63 o 
   3   7   6        0.42        0.92      1.42 o 
   4   7   6       12.76       11.04      3.21 o 
   5   7   6      118.22      108.43      7.08 o 
   6   7   6       86.59       80.88      6.75 o 
   7   7   6       92.98      100.40      7.67 o 
   8   7   6       32.72       34.13      5.63 o 
   9   7   6       15.11       19.98      5.01 o 
  10   7   6       72.98       76.75      8.22 o 
  -7   8   6       29.99       30.76      5.34 o 
  -6   8   6       35.17       45.99      6.06 o 
  -5   8   6       25.64       36.52      5.47 o 
  -4   8   6      113.17      120.94      8.25 o 
  -3   8   6       52.47       47.20      5.41 o 
  -2   8   6        0.11        5.77      3.08 o 
  -1   8   6        4.66        4.49      2.95 o 
   0   8   6       33.88       29.29      2.90 o 
   1   8   6     1248.00     1227.86     22.19 o 
   2   8   6      318.61      299.93      7.78 o 
   3   8   6      505.54      478.56     16.44 o 
   4   8   6     1026.27      973.98     27.91 o 
   5   8   6      261.06      253.02     11.79 o 
   6   8   6       78.66       82.88      7.01 o 
   7   8   6      104.51       96.83      8.16 o 
   8   8   6       64.03       58.54      7.11 o 
   9   8   6        2.73        2.39      3.73 o 
  10   8   6        2.28        8.58      4.72 o 
  -6   9   6       48.50       49.73      6.29 o 
  -5   9   6       24.21       15.13      4.55 o 
  -4   9   6      114.94      106.30      7.93 o 
  -3   9   6       72.80       71.28      6.45 o 
  -2   9   6       28.12       29.81      4.62 o 
  -1   9   6      225.44      226.22     10.38 o 
   0   9   6      566.07      562.48     12.78 o 
   1   9   6       49.70       49.19      4.75 o 
   2   9   6      446.90      417.04     15.33 o 
   3   9   6      448.39      425.55     15.72 o 
   4   9   6       38.12       39.51      5.34 o 
   5   9   6        8.94        5.14      3.60 o 
   6   9   6        0.62       -0.62      3.21 o 
   7   9   6       51.48       55.13      6.55 o 
   8   9   6      370.57      364.76     16.41 o 
   9   9   6        0.01        6.22      4.13 o 
  -5  10   6        7.77       14.05      4.55 o 
  -4  10   6       49.23       56.70      6.65 o 
  -3  10   6       10.46       11.27      3.73 o 
  -2  10   6        0.11       -2.49      2.69 o 
  -1  10   6        0.55       -0.26      2.69 o 
   0  10   6       27.28       24.54      2.98 o 
   1  10   6       11.36       12.61      3.60 o 
   2  10   6      118.13      108.66      7.67 o 
   3  10   6      195.11      193.83     10.38 o 
   4  10   6      185.82      195.14     10.71 o 
   5  10   6      136.97      131.06      9.30 o 
   6  10   6       47.75       39.18      5.83 o 
   7  10   6       43.50       51.99      6.78 o 
   8  10   6       72.53       51.17      7.08 o 
  -4  11   6        1.29       -0.72      3.31 o 
  -3  11   6       60.04       51.04      6.52 o 
  -2  11   6      146.82      153.37      9.40 o 
  -1  11   6       20.00       20.77      4.36 o 
   0  11   6       41.25       45.47      5.77 o 
   1  11   6        6.27        9.27      3.73 o 
   2  11   6       47.38       44.22      5.77 o 
   3  11   6       11.78        9.63      4.19 o 
   4  11   6      222.86      237.79     12.55 o 
   5  11   6       33.58       41.63      6.49 o 
   6  11   6       28.78       34.53      5.96 o 
   7  11   6       11.49       11.47      4.75 o 
  -1  12   6       17.19       16.87      4.19 o 
   0  12   6        0.10        6.26      2.95 o 
   1  12   6       34.53       35.44      5.47 o 
   2  12   6        8.75        6.55      3.64 o 
   3  12   6       41.32       61.65      6.88 o 
   4  12   6      190.98      220.66     12.32 o 
   5  12   6        5.17        9.34      4.39 o 
   6  12   6       11.74       13.43      4.82 o 
  -4  -8   7       65.06       67.45      7.34 o 
  -3  -8   7        4.24        6.65      3.54 o 
  -2  -8   7       81.14       75.44      7.14 o 
  -1  -8   7        2.32        5.67      3.54 o 
   0  -8   7       39.42       50.87      6.16 o 
   2  -8   7        6.10        8.78      3.31 o 
  -6  -7   7       55.57       51.72      6.68 o 
  -5  -7   7       36.27       41.14      5.70 o 
  -4  -7   7       61.36       62.89      6.58 o 
  -3  -7   7        4.21        4.91      3.51 o 
  -2  -7   7       24.96       31.32      5.14 o 
  -1  -7   7       12.15       16.08      3.73 o 
   0  -7   7        0.01       -0.95      2.23 o 
   1  -7   7       20.83       18.22      3.01 o 
   2  -7   7        2.77       -0.69      2.46 o 
   3  -7   7        0.89       -2.10      2.75 o 
   4  -7   7       57.97       60.54      6.78 o 
  -7  -6   7        2.34       -0.88      2.82 o 
  -6  -6   7        1.22        3.41      3.24 o 
  -5  -6   7       43.13       39.90      5.77 o 
  -4  -6   7       65.27       62.40      6.19 o 
  -3  -6   7        2.34        1.54      2.85 o 
  -2  -6   7       17.69       11.86      3.70 o 
  -1  -6   7       16.89       20.90      2.61 o 
   0  -6   7       32.48       32.51      3.16 o 
   1  -6   7        3.64        1.85      2.75 o 
   2  -6   7       42.44       56.38      5.93 o 
   3  -6   7      531.54      598.88     20.24 o 
   4  -6   7       56.42       71.08      7.14 o 
   5  -6   7        0.79       -2.39      2.39 o 
  -8  -5   7       71.79       82.25      7.47 o 
  -7  -5   7        1.70        3.05      3.51 o 
  -6  -5   7        6.81        1.38      2.88 o 
  -5  -5   7       12.18        9.93      3.80 o 
  -4  -5   7      334.93      326.07     13.73 o 
  -3  -5   7       42.22       38.59      5.11 o 
  -2  -5   7      201.21      193.49      6.36 o 
  -1  -5   7      109.81      114.98      4.85 o 
   0  -5   7       20.87       14.77      2.37 o 
   1  -5   7       26.75       30.59      4.09 o 
   2  -5   7      635.63      594.72     19.00 o 
   3  -5   7      123.33      131.46      8.09 o 
   4  -5   7       19.18       23.09      4.52 o 
   5  -5   7      191.83      209.45     11.27 o 
   6  -5   7       10.10       15.85      4.36 o 
  -8  -4   7        0.73        5.08      3.64 o 
  -7  -4   7      354.47      364.36     15.33 o 
  -6  -4   7      101.63       90.12      7.34 o 
  -5  -4   7       59.24       49.07      5.67 o 
  -4  -4   7       13.31       15.30      3.87 o 
  -3  -4   7        0.76       -1.14      1.14 o 
  -2  -4   7       70.22       60.67      3.51 o 
  -1  -4   7       40.09       35.97      2.93 o 
   0  -4   7       75.43       70.38      3.80 o 
   1  -4   7        0.23       -0.47      1.42 o 
   2  -4   7      208.05      200.56      6.64 o 
   3  -4   7      123.76      119.63      7.37 o 
   4  -4   7        2.80        4.29      2.72 o 
   5  -4   7       86.59      108.59      7.80 o 
   6  -4   7        2.56        2.39      3.28 o 
   7  -4   7       84.90      106.13      8.06 o 
  -9  -3   7        0.18        2.19      3.31 o 
  -8  -3   7       14.45       14.32      4.19 o 
  -7  -3   7      443.34      402.89     15.85 o 
  -6  -3   7       20.57       22.37      4.29 o 
  -5  -3   7      185.38      159.79      8.91 o 
  -4  -3   7       33.52       26.83      5.91 o 
  -3  -3   7      604.32      543.83     12.58 o 
  -2  -3   7       20.23       21.99      2.46 o 
  -1  -3   7      156.67      146.71      5.65 o 
   0  -3   7       42.32       44.00      3.03 o 
   1  -3   7      151.78      140.00      5.16 o 
   2  -3   7       56.19       45.16      3.24 o 
   3  -3   7      339.43      332.10     12.61 o 
   4  -3   7       76.34       68.40      5.70 o 
   5  -3   7        8.20        6.26      2.75 o 
   6  -3   7       26.95       31.68      5.04 o 
   7  -3   7        9.77        8.94      3.11 o 
   8  -3   7      113.30      127.98      9.04 o 
  -8  -2   7      314.86      314.38     13.56 o 
  -7  -2   7      120.62      104.01      7.60 o 
  -6  -2   7       38.76       37.11      4.85 o 
  -5  -2   7        7.30        3.34      1.57 o 
  -4  -2   7        5.89        5.22      1.63 o 
  -3  -2   7       78.09       70.45      3.59 o 
  -2  -2   7      245.55      233.62      6.63 o 
  -1  -2   7      241.02      243.68      6.76 o 
   0  -2   7       63.41       59.19      3.28 o 
   1  -2   7      143.00      151.91      5.16 o 
   2  -2   7        2.33        3.30      1.54 o 
   3  -2   7        0.03        0.88      1.77 o 
   4  -2   7       11.53       13.14      3.24 o 
   5  -2   7      119.10      113.51      7.34 o 
   6  -2   7      163.25      153.08      8.91 o 
   7  -2   7       15.34       14.81      3.73 o 
   8  -2   7      159.58      193.93     10.84 o 
   9  -2   7        0.05       -2.56      2.56 o 
  -8  -1   7       56.35       48.28      5.47 o 
  -7  -1   7      204.99      191.18      7.94 o 
  -6  -1   7        2.78        2.58      2.47 o 
  -5  -1   7      155.60      145.59      5.29 o 
  -4  -1   7       94.59       81.54      3.89 o 
  -3  -1   7        0.32       -1.11      1.57 o 
  -2  -1   7       27.09       22.91      3.73 o 
  -1  -1   7       98.15       96.98      4.05 o 
   0  -1   7      542.64      544.39     11.37 o 
   1  -1   7        0.80       -0.08      1.28 o 
   2  -1   7       60.12       64.47      4.55 o 
   3  -1   7        1.32        1.70      1.80 o 
   4  -1   7       49.52       51.07      4.98 o 
   5  -1   7      186.98      184.59      9.11 o 
   6  -1   7      523.82      544.04     18.08 o 
   7  -1   7        9.61       14.54      3.93 o 
   8  -1   7       68.94       74.20      7.14 o 
   9  -1   7       11.50       12.22      3.87 o 
  -8   0   7       83.71       76.69      6.03 o 
  -7   0   7       31.86       31.87      4.00 o 
  -6   0   7      149.62      142.57      6.88 o 
  -5   0   7       22.69       20.92      2.53 o 
  -4   0   7        1.00       -0.15      1.40 o 
  -3   0   7       87.20       81.64      3.82 o 
  -2   0   7      834.72      794.67     15.21 o 
  -1   0   7      424.29      416.31     13.97 o 
   0   0   7      186.25      183.97      7.73 o 
   1   0   7      291.27      279.13      9.96 o 
   2   0   7        7.25        5.93      2.00 o 
   3   0   7       98.14       84.91      5.37 o 
   4   0   7        2.47        2.72      2.06 o 
   5   0   7      434.53      425.98     14.51 o 
   6   0   7       51.70       62.04      5.54 o 
   7   0   7        7.59        7.60      3.01 o 
   8   0   7        1.16       -2.13      2.13 o 
   9   0   7      114.14      137.55      9.11 o 
  -9   1   7       12.13        7.73      3.34 o 
  -8   1   7       53.55       52.31      3.82 o 
  -7   1   7        2.03        0.55      1.28 o 
  -6   1   7        3.11        4.81      2.44 o 
  -5   1   7      178.15      174.69      5.63 o 
  -4   1   7     2807.41     2959.26     66.01 o 
  -3   1   7      935.49      890.55     23.36 o 
  -2   1   7      152.42      168.67      7.60 o 
  -1   1   7      150.03      143.71      6.68 o 
   0   1   7      252.65      236.35      8.84 o 
   1   1   7       37.07       44.26      3.83 o 
   2   1   7       53.32       55.95      4.13 o 
   3   1   7       70.59       64.89      4.55 o 
   4   1   7       54.39       50.39      2.87 o 
   5   1   7      139.75      133.83     10.88 o 
   6   1   7       32.12       36.43      3.88 o 
   7   1   7        0.01        1.43      1.48 o 
   8   1   7        3.78        0.98      2.59 o 
   9   1   7       18.12       10.61      3.60 o 
  10   1   7       51.77       63.45      6.65 o 
  -9   2   7       79.83       91.32      5.09 o 
  -8   2   7      317.80      354.62     10.10 o 
  -7   2   7        4.79        3.44      1.69 o 
  -6   2   7      125.43      136.69      5.40 o 
  -5   2   7      304.61      324.33      8.43 o 
  -4   2   7      905.51      969.26     18.00 o 
  -3   2   7       51.06       46.77      2.71 o 
  -2   2   7      140.02      142.14      6.98 o 
  -1   2   7       90.68       78.62      5.24 o 
   0   2   7       59.63       57.78      4.86 o 
   1   2   7      197.32      168.64      7.27 o 
   2   2   7        9.09       11.19      1.48 o 
   3   2   7       15.16       13.43      1.67 o 
   4   2   7      267.19      230.16      6.22 o 
   5   2   7      113.70      107.28      4.28 o 
   6   2   7       28.04       30.01      2.78 o 
   7   2   7      162.66      141.88      5.40 o 
   8   2   7        4.54        1.59      2.11 o 
   9   2   7       32.29       33.54      5.83 o 
  10   2   7      289.09      306.09     13.92 o 
  -9   3   7        0.03       -0.80      2.46 o 
  -8   3   7        8.19        7.66      2.24 o 
  -7   3   7        0.13        0.96      2.87 o 
  -6   3   7        6.27        4.06      2.98 o 
  -5   3   7        0.25       -0.88      3.10 o 
  -4   3   7      119.49      110.84      6.72 o 
  -3   3   7       85.30       75.90      5.50 o 
  -2   3   7       90.07      120.19      6.65 o 
  -1   3   7      656.63      582.43     16.80 o 
   0   3   7      795.03      815.24     14.83 o 
   1   3   7      978.59     1004.19     17.66 o 
   2   3   7      381.11      367.14      8.10 o 
   3   3   7      291.47      302.88      7.24 o 
   4   3   7       65.45       59.28      3.47 o 
   5   3   7        6.56        5.48      3.13 o 
   6   3   7       83.84       73.87      9.45 o 
   7   3   7        1.60       -0.37      1.52 o 
   8   3   7       13.93       15.34      2.49 o 
   9   3   7        0.13        2.72      2.62 o 
  10   3   7       14.53       17.49      4.32 o 
  -9   4   7        0.24        6.57      2.29 o 
  -8   4   7      128.84      134.38      6.20 o 
  -7   4   7       19.00       17.59      4.37 o 
  -6   4   7        8.62        9.49      2.19 o 
  -5   4   7      131.90      140.27      6.04 o 
  -4   4   7      444.89      461.14     10.75 o 
  -3   4   7      264.95      239.26     10.06 o 
  -2   4   7      473.92      433.88     14.12 o 
  -1   4   7       86.37       96.05      5.93 o 
   0   4   7       51.23       63.92      5.36 o 
   1   4   7        4.88        4.55      1.32 o 
   2   4   7        5.55        5.58      1.45 o 
   3   4   7      475.20      473.09     10.04 o 
   4   4   7      400.45      386.80     16.43 o 
   5   4   7      165.32      156.06      5.25 o 
   6   4   7      128.13      125.00      9.63 o 
   7   4   7       45.55       44.77      3.46 o 
   8   4   7      181.35      165.20      9.20 o 
   9   4   7        5.41        5.57      3.18 o 
  10   4   7        9.17       12.61      3.77 o 
  -8   5   7       19.84       21.70      3.15 o 
  -7   5   7       54.63       49.52      3.98 o 
  -6   5   7      158.19      169.58      6.54 o 
  -5   5   7      137.34      134.81      5.56 o 
  -4   5   7       17.15        9.96      3.31 o 
  -3   5   7       54.07       52.77      5.14 o 
  -2   5   7       57.86       70.49      5.60 o 
  -1   5   7      165.59      183.48      8.39 o 
   0   5   7      700.20      671.53     13.50 o 
   1   5   7       33.13       40.35      2.64 o 
   2   5   7       22.97       20.55      2.09 o 
   3   5   7       39.26       37.57      6.01 o 
   4   5   7       72.51       75.69      3.63 o 
   5   5   7       48.76       46.34      3.01 o 
   6   5   7        1.77       -0.64      1.32 o 
   7   5   7       71.91       64.14      5.90 o 
   8   5   7       87.88      102.47      7.76 o 
   9   5   7       24.56       22.05      4.82 o 
  10   5   7        1.77        1.47      3.01 o 
  -8   6   7      177.63      196.20     10.40 o 
  -7   6   7        3.35        4.99      2.54 o 
  -6   6   7        0.23       -0.73      1.53 o 
  -5   6   7       45.53       38.29      5.11 o 
  -4   6   7        4.58        9.73      3.37 o 
  -3   6   7      399.80      426.34     15.17 o 
  -2   6   7      437.75      454.05     15.36 o 
  -1   6   7      205.64      189.73      8.81 o 
   0   6   7       27.21       28.18      2.56 o 
   1   6   7       51.29       48.80      3.16 o 
   2   6   7        0.39       -0.30      1.35 o 
   3   6   7      774.60      753.76     26.60 o 
   4   6   7        0.04        0.19      2.34 o 
   5   6   7      137.80      130.80     11.20 o 
   6   6   7        3.27        5.14      2.95 o 
   7   6   7        2.03        1.90      3.08 o 
   8   6   7        2.19        0.56      2.95 o 
   9   6   7       68.03       79.24      7.89 o 
  10   6   7       17.66       14.15      4.42 o 
  -7   7   7       65.12       65.98     10.88 o 
  -6   7   7      206.27      225.31     11.63 o 
  -5   7   7       56.09       55.07      6.03 o 
  -4   7   7        2.05       -0.75      2.52 o 
  -3   7   7       70.55       89.04      6.94 o 
  -2   7   7      222.45      211.94      9.99 o 
  -1   7   7       87.75       98.80      6.58 o 
   0   7   7      376.35      371.39      9.63 o 
   1   7   7      128.43      113.72      4.62 o 
   2   7   7      146.21      144.87      5.13 o 
   3   7   7      523.82      508.75     17.49 o 
   4   7   7        9.19        2.36      2.65 o 
   5   7   7      139.87      150.65      8.48 o 
   6   7   7        0.81       -2.46      2.46 o 
   7   7   7      143.75      125.20      8.45 o 
   8   7   7       21.17       19.75      5.34 o 
   9   7   7       75.21       76.95      7.76 o 
  10   7   7       11.73       15.20      5.18 o 
  -7   8   7        1.09        1.18      2.95 o 
  -6   8   7        1.46        3.60      3.08 o 
  -5   8   7      150.14      159.07      9.73 o 
  -4   8   7        1.67        0.62      2.69 o 
  -3   8   7       54.97       44.85      5.57 o 
  -2   8   7        0.63       -0.10      2.92 o 
  -1   8   7      135.31      125.76      7.57 o 
   0   8   7       63.80       57.45      5.09 o 
   1   8   7       87.76       83.21      5.85 o 
   2   8   7      126.27      116.59      4.75 o 
   3   8   7     1030.22     1010.21     28.53 o 
   4   8   7      617.16      617.12     20.18 o 
   5   8   7       43.75       42.00      5.44 o 
   6   8   7      384.62      398.89     15.92 o 
   7   8   7       35.27       25.29      5.24 o 
   8   8   7        1.59        3.28      4.09 o 
   9   8   7        1.50        1.02      3.47 o 
  -6   9   7        0.09       -1.34      2.62 o 
  -5   9   7        4.30        7.99      3.87 o 
  -4   9   7       48.39       44.94      5.93 o 
  -3   9   7       18.23       21.10      4.52 o 
  -2   9   7       52.45       52.61      6.03 o 
  -1   9   7      781.33      765.81     22.73 o 
   0   9   7       24.31       24.58      2.93 o 
   1   9   7      679.65      673.76     14.38 o 
   2   9   7      473.50      452.97     16.28 o 
   3   9   7      819.39      777.47     23.98 o 
   4   9   7        3.30        4.06      3.31 o 
   5   9   7      193.69      205.52     10.97 o 
   6   9   7      168.09      157.79      9.99 o 
   7   9   7        7.03        4.85      3.96 o 
   8   9   7        5.71        5.31      4.26 o 
   9   9   7        0.43       -2.03      3.93 o 
  -5  10   7        6.93       11.92      4.59 o 
  -3  10   7       84.80       91.20      7.40 o 
  -2  10   7       49.70       51.63      6.13 o 
  -1  10   7       14.37       18.74      4.23 o 
   0  10   7       50.05       50.93      4.55 o 
   1  10   7       21.05       16.12      4.03 o 
   2  10   7        1.38        5.57      3.18 o 
   3  10   7        6.55        7.67      3.44 o 
   4  10   7       82.38       80.39      7.21 o 
   5  10   7       10.26        7.04      3.87 o 
   6  10   7       15.86       13.04      4.55 o 
   7  10   7       16.29       14.41      4.98 o 
   8  10   7        0.39       -2.78      3.47 o 
  -3  11   7       52.89       63.52      6.98 o 
  -2  11   7        4.57        3.70      3.67 o 
  -1  11   7        0.12       -0.23      4.36 o 
   0  11   7      142.92      129.82      8.81 o 
   1  11   7        0.24       -2.59      2.85 o 
   2  11   7       13.96       16.58      4.42 o 
   3  11   7       28.47       30.20      5.37 o 
   4  11   7       19.65       11.76      4.42 o 
   5  11   7        3.11        4.62      4.09 o 
   6  11   7        4.55        6.88      3.93 o 
   7  11   7      116.14      127.43      9.86 o 
  -1  12   7        1.48       -0.26      2.98 o 
   0  12   7       64.09       57.46      6.62 o 
   1  12   7       68.38       82.81      7.57 o 
   2  12   7      129.17      141.68      9.73 o 
   3  12   7       32.96       37.15      6.19 o 
   4  12   7       21.27       22.31      5.27 o 
   5  12   7        5.56        4.00      4.13 o 
  -4  -7   8        6.24        1.80      2.85 o 
  -3  -7   8       52.00       49.86      6.29 o 
  -2  -7   8      259.72      282.34     13.63 o 
  -1  -7   8        0.40        0.00      3.08 o 
   0  -7   8        9.91        7.34      3.67 o 
   1  -7   8        0.95        2.75      2.52 o 
   2  -7   8      112.05      142.99      8.94 o 
  -6  -6   8       24.50       28.83      5.60 o 
  -5  -6   8       18.45       20.47      4.82 o 
  -4  -6   8       20.42       27.78      5.01 o 
  -3  -6   8       62.24       75.80      6.75 o 
  -2  -6   8      155.54      167.72      9.96 o 
  -1  -6   8       20.08       30.73      4.91 o 
   0  -6   8        7.36       10.71      2.32 o 
   1  -6   8       60.98       69.45      4.75 o 
   2  -6   8        4.50        7.86      3.08 o 
   3  -6   8       17.51       14.18      3.77 o 
   4  -6   8       29.76       42.19      5.90 o 
  -7  -5   8       19.49       15.99      4.49 o 
  -6  -5   8       37.69       41.14      6.19 o 
  -5  -5   8       18.01       21.29      4.82 o 
  -4  -5   8        0.10        2.26      2.42 o 
  -3  -5   8       55.02       61.13      6.26 o 
  -2  -5   8      293.72      320.36      8.99 o 
  -1  -5   8        0.04       -0.06      1.50 o 
   0  -5   8       25.42       27.28      3.04 o 
   1  -5   8       84.60       78.64      4.54 o 
   2  -5   8        9.01       10.45      3.34 o 
   3  -5   8       38.80       57.13      6.26 o 
   4  -5   8      210.16      212.27     11.24 o 
   5  -5   8      156.44      166.18     10.19 o 
  -8  -4   8        0.99        0.69      3.54 o 
  -7  -4   8        4.83        1.61      3.21 o 
  -6  -4   8       11.50       27.22      5.14 o 
  -5  -4   8       90.20       92.84      7.53 o 
  -4  -4   8      207.91      197.40     10.45 o 
  -3  -4   8        1.45       -0.21      2.56 o 
  -2  -4   8        1.25        2.35      1.49 o 
  -1  -4   8       23.13       25.56      2.72 o 
   0  -4   8       14.07        8.40      2.12 o 
   1  -4   8      150.98      159.80      6.01 o 
   2  -4   8       48.71       57.02      3.95 o 
   3  -4   8        2.07        5.57      2.75 o 
   4  -4   8       29.74       30.73      4.88 o 
   5  -4   8       20.65       25.16      4.78 o 
   6  -4   8       15.75       15.82      4.26 o 
  -8  -3   8        2.61        1.64      3.57 o 
  -7  -3   8       26.76       26.63      5.27 o 
  -6  -3   8        3.70        6.13      3.37 o 
  -5  -3   8      582.30      528.28     18.77 o 
  -4  -3   8       78.27       69.05      3.86 o 
  -3  -3   8        0.16        0.55      1.40 o 
  -2  -3   8       11.29        9.99      1.99 o 
  -1  -3   8      101.29       99.39      4.49 o 
   0  -3   8       30.08       23.32      3.37 o 
   1  -3   8      271.13      286.97      8.11 o 
   2  -3   8       18.40       21.95      2.67 o 
   3  -3   8      116.21      106.17      6.94 o 
   4  -3   8       78.64       71.38      6.03 o 
   5  -3   8      182.82      179.18      9.86 o 
   6  -3   8        1.18        6.22      2.98 o 
   7  -3   8        1.17       -2.29      2.29 o 
  -8  -2   8       31.42       21.36      4.78 o 
  -7  -2   8       38.87       33.97      5.34 o 
  -6  -2   8        0.46        0.16      2.78 o 
  -5  -2   8      192.97      183.75      6.32 o 
  -4  -2   8        7.34        5.56      1.70 o 
  -3  -2   8       12.00       10.20      1.97 o 
  -2  -2   8        1.48        0.36      1.31 o 
  -1  -2   8       45.60       36.05      4.36 o 
   0  -2   8      256.44      241.91      7.11 o 
   1  -2   8      456.46      429.88     10.20 o 
   2  -2   8      179.82      180.61      6.09 o 
   3  -2   8      131.60      120.48      7.11 o 
   4  -2   8        4.64        0.69      2.33 o 
   5  -2   8       93.79       94.90      6.91 o 
   6  -2   8        8.96       11.89      3.28 o 
   7  -2   8        0.27        1.02      2.36 o 
   8  -2   8       12.39       14.35      3.96 o 
  -8  -1   8        2.53        0.92      2.95 o 
  -7  -1   8        8.90        1.70      3.24 o 
  -6  -1   8       64.56       58.78      3.90 o 
  -5  -1   8      109.28       98.25      4.54 o 
  -4  -1   8      228.88      215.04      7.44 o 
  -3  -1   8       56.37       54.83      3.55 o 
  -2  -1   8      399.18      364.20      9.02 o 
  -1  -1   8       20.69       23.26      2.65 o 
   0  -1   8       78.96       70.99      5.81 o 
   1  -1   8      108.34      100.70      5.96 o 
   2  -1   8        1.70        2.75      1.97 o 
   3  -1   8      204.67      180.63      8.52 o 
   4  -1   8       61.15       63.39      5.31 o 
   5  -1   8       32.53       31.51      4.72 o 
   6  -1   8       17.22       13.79      3.93 o 
   7  -1   8       32.34       40.98      5.63 o 
   8  -1   8       26.78       16.94      4.52 o 
  -7   0   8       59.20       65.22      5.70 o 
  -6   0   8      100.12      109.61      6.75 o 
  -5   0   8       12.63       10.20      2.07 o 
  -4   0   8        7.45        8.80      1.92 o 
  -3   0   8        3.39        2.57      1.64 o 
  -2   0   8       64.74       66.98      3.69 o 
  -1   0   8      136.50      116.16      6.49 o 
   0   0   8      563.67      535.00     16.05 o 
   1   0   8      246.16      243.59      9.60 o 
   2   0   8      123.40      123.14      6.55 o 
   3   0   8      252.40      247.45     10.02 o 
   4   0   8      101.72       96.44      6.22 o 
   5   0   8       59.21       66.37      5.77 o 
   6   0   8      101.15      111.18      7.34 o 
   7   0   8       73.94       74.26      6.45 o 
   8   0   8       33.33       37.25      5.50 o 
   9   0   8        2.73        7.83      3.67 o 
  -8   1   8       45.29       53.76      5.77 o 
  -7   1   8      176.19      169.85      9.07 o 
  -6   1   8      128.18      130.83      7.70 o 
  -5   1   8       36.72       31.74      4.23 o 
  -4   1   8       78.40       72.07      5.54 o 
  -3   1   8        2.03       -0.36      2.13 o 
  -2   1   8      518.97      492.09     15.27 o 
  -1   1   8      523.12      509.91     15.53 o 
   0   1   8        7.41        8.62      2.52 o 
   1   1   8       60.31       55.03      4.49 o 
   2   1   8      145.49      132.44      6.88 o 
   3   1   8      112.84      100.63      5.99 o 
   4   1   8       12.63       15.13      3.21 o 
   5   1   8       40.54       47.30      4.91 o 
   6   1   8        9.55       11.79      3.24 o 
   7   1   8       18.46       25.19      4.55 o 
   8   1   8       21.17       22.18      4.42 o 
   9   1   8       11.08        9.17      3.64 o 
  -9   2   8       65.16       72.17      7.04 o 
  -8   2   8       47.67       56.08      6.09 o 
  -7   2   8       30.10       28.53      4.65 o 
  -6   2   8      338.33      326.20     12.91 o 
  -5   2   8        7.63        9.53      3.08 o 
  -4   2   8      249.24      251.91     10.58 o 
  -3   2   8      614.61      593.90     17.95 o 
  -2   2   8     1272.76     1321.21     32.86 o 
  -1   2   8       18.68       18.05      3.18 o 
   0   2   8      271.04      251.19      9.76 o 
   1   2   8       66.65       54.15      4.52 o 
   2   2   8      138.07      135.98      6.88 o 
   3   2   8        2.84        0.03      2.03 o 
   4   2   8       58.37       47.07      4.55 o 
   5   2   8       44.88       52.61      4.98 o 
   6   2   8       85.19       79.57      5.99 o 
   7   2   8       17.15       17.69      3.90 o 
   8   2   8       88.80       90.71      7.11 o 
   9   2   8        6.46        2.85      2.98 o 
  -9   3   8        7.33       11.10      3.77 o 
  -8   3   8        0.97       -0.56      2.78 o 
  -7   3   8       81.20       91.82      4.95 o 
  -6   3   8       26.36       26.94      2.89 o 
  -5   3   8        0.12        2.48      1.83 o 
  -4   3   8       13.92       13.95      2.05 o 
  -3   3   8      168.83      189.96      9.07 o 
  -2   3   8      115.64      115.77      6.91 o 
  -1   3   8       25.22       30.82      3.93 o 
   0   3   8      149.75      149.64      6.01 o 
   1   3   8      155.04      141.68      7.21 o 
   2   3   8      826.86      830.60     22.34 o 
   3   3   8      712.61      684.33     13.39 o 
   4   3   8      184.48      181.95      7.32 o 
   5   3   8      196.36      189.93      6.50 o 
   6   3   8        0.00       -1.02      1.44 o 
   7   3   8       15.31       12.96      2.96 o 
   8   3   8      165.33      153.68      6.13 o 
  -8   4   8        0.06       -1.16      1.66 o 
  -7   4   8        0.76        2.23      1.76 o 
  -6   4   8        1.60        3.54      1.74 o 
  -5   4   8       44.34       38.48      3.41 o 
  -4   4   8       39.64       40.72      4.98 o 
  -3   4   8       41.61       37.70      4.55 o 
  -2   4   8      407.15      448.22     15.10 o 
  -1   4   8       69.57       67.91      5.41 o 
   0   4   8     1426.44     1520.55     26.00 o 
   1   4   8       33.77       31.39      2.52 o 
   2   4   8       59.27       64.14      4.23 o 
   3   4   8      396.08      385.43      8.94 o 
   4   4   8      134.84      142.97      5.05 o 
   5   4   8        0.52        2.21      2.36 o 
   6   4   8       12.67       12.19      2.07 o 
   7   4   8      274.45      261.32     19.87 o 
   8   4   8       45.91       43.34      5.14 o 
   9   4   8        8.59        5.18      3.14 o 
  10   4   8       13.96       13.73      3.83 o 
  -8   5   8        7.37       11.17      3.11 o 
  -7   5   8      181.07      212.95      7.86 o 
  -6   5   8       92.63      101.21     11.33 o 
  -5   5   8       43.66       44.03      5.37 o 
  -4   5   8      259.76      241.59     11.10 o 
  -3   5   8      125.51      120.06      7.53 o 
  -2   5   8       25.76       24.24      4.03 o 
  -1   5   8        0.01        2.00      2.46 o 
   0   5   8      209.16      217.51      6.45 o 
   1   5   8      138.34      121.92      4.60 o 
   2   5   8      679.12      719.08     20.00 o 
   3   5   8       32.72       33.54      2.76 o 
   4   5   8       13.92       16.21      2.25 o 
   5   5   8       51.90       47.18      3.24 o 
   6   5   8       59.63       65.65      3.87 o 
   7   5   8       83.98       74.82      6.22 o 
   8   5   8        1.76       -2.42      2.42 o 
   9   5   8       27.20       25.71      4.98 o 
  10   5   8       16.97       19.39      4.62 o 
  -7   6   8        1.24        3.17      2.23 o 
  -6   6   8       43.70       44.32      5.93 o 
  -5   6   8        9.97       12.87      3.93 o 
  -4   6   8       15.32        2.39      2.82 o 
  -3   6   8       41.20       30.27      4.75 o 
  -2   6   8       24.14       23.65      4.16 o 
  -1   6   8       54.67       60.21      5.57 o 
   0   6   8        0.04       -1.09      1.47 o 
   1   6   8      394.52      376.74      9.08 o 
   2   6   8      864.32      839.97     16.22 o 
   3   6   8       26.49       35.61      2.86 o 
   4   6   8       27.69       31.90      2.81 o 
   5   6   8      443.24      424.32     18.46 o 
   6   6   8       86.24       82.48      6.58 o 
   7   6   8       29.63       39.60      5.47 o 
   8   6   8        5.13        6.81      3.83 o 
   9   6   8        0.02       -2.98      2.98 o 
  -7   7   8        0.16       -0.39      3.14 o 
  -6   7   8       30.47       25.81      5.31 o 
  -5   7   8       71.82       76.65      6.88 o 
  -4   7   8       79.78       46.65      5.77 o 
  -3   7   8        0.97        2.10      2.59 o 
  -2   7   8      162.82      133.68      8.06 o 
  -1   7   8      228.04      233.37     10.32 o 
   0   7   8      121.20      112.36      4.87 o 
   1   7   8      342.48      326.37      8.56 o 
   2   7   8      158.94      147.75      5.36 o 
   3   7   8      286.09      264.97      7.45 o 
   4   7   8      412.84      407.65      9.91 o 
   5   7   8      225.67      201.95     10.15 o 
   6   7   8       27.79       27.68      4.75 o 
   7   7   8        1.56        3.83      3.64 o 
   8   7   8       27.43       17.98      4.95 o 
   9   7   8       27.71       28.70      5.47 o 
  -6   8   8       39.47       30.53      5.27 o 
  -5   8   8       21.75       22.54      4.65 o 
  -4   8   8       75.09       65.32      6.72 o 
  -3   8   8       58.34       69.51      6.75 o 
  -2   8   8       54.53       75.74      6.65 o 
  -1   8   8      115.14      105.58      7.34 o 
   0   8   8      112.45      110.29      4.92 o 
   1   8   8        0.02        1.91      2.28 o 
   2   8   8       42.29       38.66      3.13 o 
   3   8   8        1.24        2.48      3.64 o 
   4   8   8      234.93      251.64     11.60 o 
   5   8   8      500.61      500.34     17.92 o 
   6   8   8      157.25      156.22      9.53 o 
   7   8   8      177.36      183.74     10.94 o 
   8   8   8        9.21       17.03      5.21 o 
   9   8   8        3.18        3.73      4.26 o 
  -5   9   8       26.87       42.85      6.06 o 
  -4   9   8        1.61        3.70      3.41 o 
  -3   9   8       11.10        5.14      3.51 o 
  -2   9   8      193.61      155.01      9.24 o 
  -1   9   8        3.52        2.65      2.92 o 
   0   9   8      103.59       95.68      4.85 o 
   1   9   8       94.54       87.85      4.61 o 
   2   9   8      266.39      239.69     10.97 o 
   3   9   8      220.12      230.19     11.04 o 
   4   9   8       40.91       38.42      5.27 o 
   5   9   8      753.55      768.49     24.90 o 
   6   9   8      412.79      416.32     17.20 o 
   7   9   8       27.11       37.57      5.90 o 
   8   9   8       54.33       55.82      7.17 o 
  -4  10   8       65.98       79.04      7.99 o 
  -3  10   8       43.04       48.87      6.55 o 
  -2  10   8       71.10       69.54      6.94 o 
  -1  10   8      157.24      158.07      6.51 o 
   0  10   8        1.02        2.20      2.05 o 
   1  10   8        0.99        0.00      2.85 o 
   2  10   8       15.96       20.15      4.36 o 
   3  10   8       50.83       52.84      6.13 o 
   4  10   8       23.99       31.61      5.04 o 
   5  10   8       98.12       88.15      7.93 o 
   6  10   8       11.69        8.62      3.87 o 
   7  10   8       16.69        8.09      4.49 o 
  -3  11   8       22.32       36.69      5.86 o 
  -2  11   8       48.03       42.55      6.06 o 
  -1  11   8       27.47       30.09      3.68 o 
   0  11   8       12.42        9.99      3.96 o 
   1  11   8        0.04       -2.00      2.98 o 
   2  11   8        4.74        9.76      4.00 o 
   3  11   8        2.82        2.26      3.67 o 
   4  11   8        1.77        2.75      3.51 o 
   5  11   8        8.85        5.08      3.80 o 
   6  11   8       21.56       18.57      4.88 o 
   0  12   8        0.04       -1.87      3.05 o 
   1  12   8        0.62        0.23      3.24 o 
   2  12   8       46.53       41.41      5.99 o 
   3  12   8       19.81       23.81      5.21 o 
   4  12   8       91.38       84.48      8.09 o 
  -4  -6   9       13.26       27.19      5.24 o 
  -3  -6   9        1.61        0.52      2.82 o 
  -2  -6   9      143.89      166.87     10.32 o 
  -1  -6   9       18.90       18.77      4.72 o 
   0  -6   9      114.80      132.57      6.72 o 
   1  -6   9       66.96       81.30      6.62 o 
   2  -6   9        2.93        2.46      2.82 o 
  -5  -5   9       30.38       21.33      4.88 o 
  -4  -5   9       10.11       11.73      3.44 o 
  -3  -5   9       28.42       36.95      5.47 o 
  -2  -5   9        7.81        1.64      3.08 o 
  -1  -5   9        0.49       -0.57      1.80 o 
   0  -5   9      240.87      248.33      8.29 o 
   1  -5   9        3.99        6.25      4.24 o 
   2  -5   9       10.92        8.75      3.28 o 
   3  -5   9       21.30       24.57      4.55 o 
   4  -5   9       19.15       23.00      4.55 o 
  -6  -4   9       67.71       59.65      6.91 o 
  -5  -4   9        6.35        6.75      3.93 o 
  -4  -4   9        4.76       10.68      3.73 o 
  -3  -4   9       33.60       44.12      5.80 o 
  -2  -4   9       24.43       25.01      4.72 o 
  -1  -4   9        8.63        9.09      2.14 o 
   0  -4   9       62.91       56.17      5.29 o 
   1  -4   9       19.21       26.06      3.09 o 
   2  -4   9       24.04       23.39      4.36 o 
   3  -4   9        9.46        9.63      3.57 o 
   4  -4   9        5.81       10.42      3.41 o 
   5  -4   9      136.68      160.64      9.93 o 
  -7  -3   9       43.97       44.58      6.32 o 
  -6  -3   9        0.31        3.47      3.44 o 
  -5  -3   9      101.82      112.65      8.68 o 
  -4  -3   9       20.07       19.08      2.61 o 
  -3  -3   9      560.27      535.46     12.61 o 
  -2  -3   9       97.00       93.96     10.91 o 
  -1  -3   9       36.97       39.00      3.34 o 
   0  -3   9       15.92       16.36      2.57 o 
   1  -3   9       10.20        9.46      2.29 o 
   2  -3   9        0.07       -1.70      2.77 o 
   3  -3   9      106.46      103.97      7.24 o 
   4  -3   9        1.42       -2.46      2.46 o 
   5  -3   9        7.06       12.78      4.03 o 
   6  -3   9       45.17       44.48      6.06 o 
  -7  -2   9       27.79       33.09      5.27 o 
  -6  -2   9        6.70        5.96      3.87 o 
  -5  -2   9       25.95       21.81      2.73 o 
  -4  -2   9        1.11        2.87      3.00 o 
  -3  -2   9       39.97       39.01      3.27 o 
  -2  -2   9        6.33        6.49      2.10 o 
  -1  -2   9       53.07       46.34      3.45 o 
   0  -2   9       27.28       23.73      2.71 o 
   1  -2   9        2.73        2.28      1.53 o 
   2  -2   9       41.35       44.19      4.88 o 
   3  -2   9      119.87      116.32      7.34 o 
   4  -2   9       55.68       57.78      6.03 o 
   5  -2   9       22.92       27.22      4.72 o 
   6  -2   9       96.97      110.23      7.93 o 
   7  -2   9        6.28       12.25      3.44 o 
  -7  -1   9       17.31       17.30      4.55 o 
  -6  -1   9        6.78       10.18      3.95 o 
  -5  -1   9       12.87       11.66      2.35 o 
  -4  -1   9       96.11       93.25      4.60 o 
  -3  -1   9       71.68       77.04      4.17 o 
  -2  -1   9       54.39       59.92      3.72 o 
  -1  -1   9      107.43       92.01      5.55 o 
   0  -1   9       54.07       58.21      4.91 o 
   1  -1   9       23.19       19.79      3.41 o 
   2  -1   9       13.45       13.17      3.08 o 
   3  -1   9      120.85      101.19      6.78 o 
   4  -1   9       12.33        9.30      3.11 o 
   5  -1   9       19.81       29.68      4.68 o 
   6  -1   9        0.50       -0.16      2.42 o 
   7  -1   9        3.81        4.26      3.05 o 
   8  -1   9        0.01       -2.85      2.85 o 
  -7   0   9      152.65      168.47      8.94 o 
  -6   0   9       62.86       69.15      5.63 o 
  -5   0   9       25.97       19.06      3.44 o 
  -4   0   9       24.60       24.01      3.70 o 
  -3   0   9       14.49       15.89      3.21 o 
  -2   0   9       26.91       29.12      3.90 o 
  -1   0   9       19.85       20.77      3.57 o 
   0   0   9       18.60       14.41      3.05 o 
   1   0   9        0.34        1.15      1.93 o 
   2   0   9       42.53       39.18      4.49 o 
   3   0   9      194.45      181.02      8.81 o 
   4   0   9        5.74        5.70      2.72 o 
   5   0   9      368.30      348.21     13.69 o 
   6   0   9        1.55        1.18      2.62 o 
   7   0   9      195.93      198.97     10.78 o 
   8   0   9       12.06       15.59      4.29 o 
  -8   1   9       15.16       18.08      3.83 o 
  -7   1   9       17.78       24.54      4.62 o 
  -6   1   9      109.64      113.11      7.47 o 
  -5   1   9       21.01       30.66      4.29 o 
  -4   1   9        8.00        8.58      2.72 o 
  -3   1   9      130.53      121.17      7.01 o 
  -2   1   9       35.67       41.54      4.59 o 
  -1   1   9      336.22      337.90     12.32 o 
   0   1   9      184.34      181.12      8.55 o 
   1   1   9       16.07       16.58      3.28 o 
   2   1   9        4.63        5.34      2.62 o 
   3   1   9        8.12        8.62      2.78 o 
   4   1   9      291.03      258.39     10.74 o 
   5   1   9       31.44       39.87      4.91 o 
   6   1   9       21.59       26.24      4.49 o 
   7   1   9       75.78       71.71      6.29 o 
   8   1   9        0.52        3.93      3.08 o 
  -8   2   9       16.54       19.29      4.23 o 
  -7   2   9       95.02      113.14      8.06 o 
  -6   2   9        0.39       -0.23      2.46 o 
  -5   2   9      247.39      242.24     11.01 o 
  -4   2   9      259.94      263.54     11.17 o 
  -3   2   9       54.17       61.65      5.44 o 
  -2   2   9      205.58      204.47      9.37 o 
  -1   2   9     1513.77     1617.77     39.60 o 
   0   2   9      806.42      802.53     22.44 o 
   1   2   9       81.51       81.53      5.86 o 
   2   2   9       11.30       11.69      2.88 o 
   3   2   9      396.89      363.87     13.00 o 
   4   2   9      136.45      120.65      7.04 o 
   5   2   9        3.20        8.19      2.92 o 
   6   2   9       50.16       51.23      5.44 o 
   7   2   9        5.06        3.93      3.14 o 
   8   2   9       37.26       40.19      5.67 o 
   9   2   9        4.87        7.67      3.70 o 
  -8   3   9       21.28       25.19      4.95 o 
  -7   3   9       47.90       54.84      6.22 o 
  -6   3   9       59.40       50.12      5.70 o 
  -5   3   9      526.26      573.00     19.23 o 
  -4   3   9      162.26      175.58      9.24 o 
  -3   3   9      408.47      410.06     14.64 o 
  -2   3   9       70.95       66.73      5.60 o 
  -1   3   9       95.07       97.65      6.49 o 
   0   3   9      309.19      330.00     12.45 o 
   1   3   9      169.15      169.72      8.39 o 
   2   3   9       24.37       18.08      3.44 o 
   3   3   9       59.10       45.60      4.72 o 
   4   3   9      162.29      141.41      7.57 o 
   5   3   9      137.74      132.70      7.57 o 
   6   3   9       52.01       58.08      5.60 o 
   7   3   9       16.42       18.02      3.80 o 
   8   3   9        5.90        4.91      3.31 o 
  -8   4   9       75.18       87.72      7.70 o 
  -7   4   9      115.09      119.57      8.62 o 
  -6   4   9        0.01        2.36      2.72 o 
  -5   4   9        0.03        0.66      2.49 o 
  -4   4   9        9.13        6.32      2.92 o 
  -3   4   9      170.60      167.82      9.04 o 
  -2   4   9       36.39       30.53      4.49 o 
  -1   4   9        9.33        6.78      2.95 o 
   0   4   9      167.69      169.42      8.45 o 
   1   4   9       69.89       71.84      5.63 o 
   2   4   9      208.08      206.41      9.11 o 
   3   4   9       68.02       70.56      5.34 o 
   4   4   9       50.61       51.27      4.88 o 
   5   4   9      230.27      196.02      8.98 o 
   6   4   9      272.08      297.64     11.83 o 
   7   4   9       18.59       17.75      3.83 o 
  -7   5   9       14.23       15.99      4.36 o 
  -6   5   9       57.31       69.84      7.01 o 
  -5   5   9       99.31      102.76      7.73 o 
  -4   5   9      137.15      146.49      8.71 o 
  -3   5   9        0.54        3.96      2.85 o 
  -2   5   9        6.08        6.65      3.18 o 
  -1   5   9      149.90      149.18      5.29 o 
   0   5   9       99.53      102.60      8.16 o 
   1   5   9       12.92        7.80      1.85 o 
   2   5   9      205.59      209.61      6.38 o 
   3   5   9      269.12      235.56      9.86 o 
   4   5   9        2.14        2.37      1.59 o 
   5   5   9       76.35       79.21      4.04 o 
   6   5   9      180.22      163.11      5.95 o 
   7   5   9        0.04        0.00      2.49 o 
   8   5   9        0.47       -1.97      2.42 o 
  -6   6   9        0.44        5.41      3.57 o 
  -5   6   9       19.88       23.59      5.04 o 
  -4   6   9        1.64        2.59      2.88 o 
  -3   6   9       46.00       54.41      5.73 o 
  -2   6   9       83.94       65.06      6.22 o 
  -1   6   9      442.20      435.77     15.53 o 
   0   6   9        5.32        5.62      2.37 o 
   1   6   9        0.04        0.34      1.42 o 
   2   6   9       38.07       38.49      3.08 o 
   3   6   9       89.10       90.95      4.28 o 
   4   6   9      116.48      109.94      4.70 o 
   5   6   9       68.69       71.23      3.92 o 
   6   6   9       10.25        6.49      3.41 o 
   7   6   9      202.26      221.02     11.27 o 
   8   6   9       36.54       26.40      5.01 o 
   9   6   9        8.67        9.30      4.36 o 
  -6   7   9       55.26       48.84      6.65 o 
  -5   7   9       17.47       17.03      4.09 o 
  -4   7   9       23.30       30.04      4.82 o 
  -3   7   9       27.04       30.63      5.04 o 
  -2   7   9      106.29       75.60      6.45 o 
  -1   7   9        1.62        2.59      1.75 o 
   0   7   9      332.59      319.05      8.72 o 
   1   7   9      472.58      496.64     11.48 o 
   2   7   9      129.66      127.75      5.15 o 
   3   7   9      122.66      118.32      4.96 o 
   4   7   9        2.74        6.81      1.77 o 
   5   7   9      113.99      123.27      8.12 o 
   6   7   9       15.62       10.74      3.80 o 
   7   7   9        0.38        0.00      2.95 o 
   8   7   9       66.00       55.79      6.72 o 
  -5   8   9       51.59       54.93      6.52 o 
  -4   8   9      105.71       91.07      7.67 o 
  -3   8   9      231.44      240.02     11.86 o 
  -2   8   9      196.46      204.80     10.58 o 
  -1   8   9      117.56      120.30      5.41 o 
   0   8   9        2.94        0.45      2.83 o 
   1   8   9        1.70        4.20      1.84 o 
   2   8   9        1.33       -0.75      1.58 o 
   3   8   9        1.35        0.26      1.70 o 
   4   8   9       10.79       14.09      3.67 o 
   5   8   9       44.40       52.90      5.83 o 
   6   8   9       37.19       37.31      5.54 o 
   7   8   9        4.45        4.00      3.73 o 
   8   8   9       11.66       23.68      5.57 o 
  -5   9   9       69.64       63.19      7.21 o 
  -3   9   9        9.15       15.46      4.29 o 
  -2   9   9        1.16        2.65      2.98 o 
  -1   9   9       30.41       32.18      4.19 o 
   0   9   9       92.35       85.73      4.85 o 
   1   9   9        1.44        0.04      1.80 o 
   2   9   9        5.44        8.17      3.39 o 
   3   9   9        8.29        5.11      2.98 o 
   4   9   9        4.99        3.83      3.21 o 
   5   9   9      145.19      160.28      9.99 o 
   6   9   9       14.75       19.88      5.21 o 
   7   9   9      229.76      223.96     12.28 o 
  -3  10   9        0.23        0.16      3.37 o 
  -2  10   9       95.54       99.42      7.93 o 
  -1  10   9       32.18       27.41      4.39 o 
   0  10   9       80.29      100.30      5.30 o 
   1  10   9        9.36       13.89      3.96 o 
   2  10   9        4.94        4.16      3.05 o 
   3  10   9       29.05       36.62      5.37 o 
   4  10   9        4.28        7.40      3.64 o 
   5  10   9        1.37       -0.26      3.24 o 
   6  10   9        3.37       -3.21      3.21 o 
   7  10   9        0.02        1.34      3.83 o 
  -2  11   9       98.20      100.51      5.58 o 
  -1  11   9      131.52      167.63      7.18 o 
   0  11   9      340.92      360.01     15.40 o 
   1  11   9       21.13       20.64      4.78 o 
   2  11   9        1.05        4.42      3.37 o 
   3  11   9       19.66       19.65      4.85 o 
   4  11   9        0.41       -2.98      2.98 o 
   5  11   9        1.35       -2.59      3.54 o 
  -3  -5  10       14.71       16.94      4.16 o 
  -2  -5  10        0.01       -2.78      2.78 o 
  -1  -5  10       20.07       28.64      3.30 o 
   0  -5  10       14.18       20.51      3.07 o 
   1  -5  10        1.18        4.72      2.72 o 
   2  -5  10       14.20       10.38      3.57 o 
  -5  -4  10       82.67       67.84      7.60 o 
  -4  -4  10        0.18        0.98      2.95 o 
  -3  -4  10        4.85        0.00      3.05 o 
  -2  -4  10       19.97       28.49      3.13 o 
  -1  -4  10        8.63        7.72      4.50 o 
   0  -4  10        2.12        3.31      2.01 o 
   1  -4  10        5.31        6.38      2.16 o 
   2  -4  10       29.37       36.07      5.31 o 
   3  -4  10       44.46       48.12      5.96 o 
   4  -4  10       44.87       47.53      6.26 o 
  -6  -3  10        0.39       -2.82      2.82 o 
  -5  -3  10       99.69       83.60      7.86 o 
  -4  -3  10        1.16        2.29      2.59 o 
  -3  -3  10       16.36       27.85      4.26 o 
  -2  -3  10       68.88       74.85      4.36 o 
  -1  -3  10      195.99      209.99     11.37 o 
   0  -3  10      171.41      171.78     11.94 o 
   1  -3  10       32.22       38.76      3.62 o 
   2  -3  10        6.58        5.73      3.01 o 
   3  -3  10       66.88       65.32      6.62 o 
   4  -3  10        0.18       -2.52      2.52 o 
   5  -3  10       52.22       67.25      7.14 o 
  -6  -2  10       22.76       19.72      4.95 o 
  -5  -2  10      262.32      270.15     13.14 o 
  -4  -2  10       16.15       22.63      2.94 o 
  -3  -2  10        3.36        8.17      2.03 o 
  -2  -2  10      162.37      141.36      5.83 o 
  -1  -2  10       25.22       20.40      2.80 o 
   0  -2  10       31.10       37.53      3.44 o 
   1  -2  10       33.16       33.05      4.62 o 
   2  -2  10       38.76       45.04      5.37 o 
   3  -2  10        7.76       13.30      3.44 o 
   4  -2  10       18.70       19.49      4.49 o 
   5  -2  10        4.67        9.07      3.34 o 
   6  -2  10        8.36       15.30      4.00 o 
  -6  -1  10        0.05       -0.69      2.03 o 
  -5  -1  10        3.78        4.56      2.10 o 
  -4  -1  10       13.70       13.67      2.49 o 
  -3  -1  10       12.82       10.48      2.36 o 
  -2  -1  10       30.30       30.61      3.08 o 
  -1  -1  10       71.71       78.75      5.86 o 
   0  -1  10        2.47        5.86      2.65 o 
   1  -1  10       29.66       30.37      4.29 o 
   2  -1  10        1.44        0.43      2.36 o 
   3  -1  10        2.17        4.13      2.69 o 
   4  -1  10       47.39       62.27      6.06 o 
   5  -1  10        4.67        7.37      2.88 o 
   6  -1  10        0.20        1.34      2.59 o 
  -7   0  10        5.22       14.32      3.37 o 
  -6   0  10       20.97       15.46      3.73 o 
  -5   0  10       15.86       13.20      3.21 o 
  -4   0  10        9.05       13.79      3.24 o 
  -3   0  10        4.95        5.54      2.52 o 
  -2   0  10        0.12        5.63      2.46 o 
  -1   0  10       19.96       23.49      3.80 o 
   0   0  10       10.54        9.24      2.78 o 
   1   0  10      211.36      182.92      9.07 o 
   2   0  10       19.94       20.34      3.83 o 
   3   0  10        2.68       -0.75      2.06 o 
   4   0  10        0.99        1.51      2.06 o 
   5   0  10        0.76        1.28      2.33 o 
   6   0  10        0.21        2.49      2.78 o 
   7   0  10      116.90      110.88      8.32 o 
  -7   1  10        0.08        2.95      2.56 o 
  -6   1  10        9.03        4.68      2.95 o 
  -5   1  10       32.08       43.57      5.14 o 
  -4   1  10       17.30       20.51      3.73 o 
  -3   1  10      175.80      179.74      9.14 o 
  -2   1  10      220.61      222.10     10.12 o 
  -1   1  10       51.92       45.57      5.04 o 
   0   1  10       17.60       15.33      3.34 o 
   1   1  10       26.07       26.24      4.13 o 
   2   1  10       34.68       30.46      4.46 o 
   3   1  10       15.55       12.35      3.37 o 
   4   1  10       36.07       36.59      4.78 o 
   5   1  10        1.51        1.64      2.75 o 
   6   1  10       62.00       78.45      6.62 o 
   7   1  10       32.07       36.23      5.47 o 
  -7   2  10       13.80       21.46      4.52 o 
  -6   2  10       45.65       45.60      5.63 o 
  -5   2  10        1.34        5.80      2.95 o 
  -4   2  10       93.34       89.92      6.78 o 
  -3   2  10       23.08       25.78      4.26 o 
  -2   2  10      920.40      935.39     26.37 o 
  -1   2  10        2.85        1.67      2.33 o 
   0   2  10       58.65       52.48      5.31 o 
   1   2  10      461.74      455.23     15.53 o 
   2   2  10     1439.68     1459.98     37.02 o 
   3   2  10        0.33        0.00      2.19 o 
   4   2  10        5.90        6.45      2.72 o 
   5   2  10       18.15       22.05      4.06 o 
   6   2  10       12.06       11.20      3.54 o 
   7   2  10       22.14       27.94      4.85 o 
   8   2  10       40.78       54.18      6.45 o 
  -7   3  10        1.30        2.98      2.88 o 
  -6   3  10       16.38       12.45      4.03 o 
  -5   3  10       10.06       10.52      3.37 o 
  -4   3  10       10.55       20.08      4.00 o 
  -3   3  10      865.63      928.19     26.60 o 
  -2   3  10      498.04      485.47     16.61 o 
  -1   3  10      119.19      125.53      7.73 o 
   0   3  10      171.67      163.07      8.58 o 
   1   3  10      173.87      164.90      8.58 o 
   2   3  10       53.09       46.52      5.01 o 
   3   3  10       10.26       11.96      3.21 o 
   4   3  10        7.12        8.19      2.98 o 
   5   3  10       66.36       54.57      5.60 o 
   6   3  10       34.26       38.46      5.14 o 
   7   3  10       18.43       21.39      4.49 o 
   8   3  10        3.78        4.72      3.57 o 
  -7   4  10       65.93       67.32      7.11 o 
  -6   4  10      119.37      128.48      8.94 o 
  -5   4  10      129.57      115.01      8.19 o 
  -4   4  10       60.12       65.12      6.58 o 
  -3   4  10       36.50       40.98      5.31 o 
  -2   4  10      111.97      130.87      7.99 o 
  -1   4  10        8.13        6.68      3.08 o 
   0   4  10        3.42        5.18      2.85 o 
   1   4  10       17.50       25.03      4.16 o 
   2   4  10        0.03       -0.39      2.13 o 
   3   4  10        7.58       13.95      3.24 o 
   4   4  10       31.91       31.97      4.49 o 
   5   4  10        0.03        2.69      2.52 o 
   6   4  10        9.32        6.94      2.92 o 
   7   4  10      126.65      116.19      7.80 o 
  -6   5  10        5.36        1.31      3.24 o 
  -5   5  10       18.09       19.46      4.49 o 
  -4   5  10        0.41       -2.26      2.65 o 
  -3   5  10        4.86        6.62      3.14 o 
  -2   5  10       60.33       58.47      5.96 o 
  -1   5  10       20.93       26.30      4.29 o 
   0   5  10      106.53      101.29      6.91 o 
   1   5  10       27.04       24.01      4.13 o 
   2   5  10      104.32       99.06      6.68 o 
   3   5  10       58.41       57.62      5.44 o 
   4   5  10      143.66      148.36      8.03 o 
   5   5  10        4.01        2.39      2.56 o 
   6   5  10       21.83       23.06      3.87 o 
  -6   6  10       11.71       14.12      4.16 o 
  -5   6  10       31.88       32.82      5.21 o 
  -4   6  10        7.25        5.24      2.92 o 
  -3   6  10       78.72       78.26      6.81 o 
  -2   6  10       41.94       48.94      5.80 o 
  -1   6  10      185.04      198.02     10.02 o 
   0   6  10       14.64       26.73      4.39 o 
   1   6  10      884.56      871.45     24.93 o 
   2   6  10        2.05        4.98      2.82 o 
   3   6  10        3.91        2.46      2.62 o 
   4   6  10        0.42       -0.92      2.03 o 
   5   6  10       32.64       29.58      4.23 o 
  -3   7  10      195.09      191.80     10.45 o 
  -2   7  10      101.17      113.93      7.99 o 
  -1   7  10       26.00       29.57      3.03 o 
   0   7  10      184.41      184.18      6.45 o 
   1   7  10       64.32       66.92      5.70 o 
   2   7  10        2.04        3.70      1.80 o 
   3   7  10      166.48      171.09      6.18 o 
   4   7  10      131.10      147.82     15.79 o 
   5   7  10       67.56       66.20      6.22 o 
   6   7  10       25.18       20.18      4.55 o 
   7   7  10       29.94       46.97      6.13 o 
  -5   8  10        7.42        5.11      3.05 o 
  -4   8  10        1.16        2.39      2.85 o 
  -3   8  10       31.60       32.43      5.37 o 
  -2   8  10       86.68       87.20      7.44 o 
  -1   8  10       96.88      111.20      5.35 o 
   0   8  10      281.54      273.84      8.36 o 
   1   8  10        6.58       10.40      2.37 o 
   2   8  10       13.36       13.39      2.49 o 
   3   8  10       35.52       39.33      3.42 o 
   4   8  10      113.59      127.69      8.19 o 
   5   8  10       73.82       73.54      6.58 o 
   6   8  10        2.74        3.05      3.51 o 
   7   8  10       61.75       68.04      7.14 o 
  -3   9  10       35.57       34.10      5.63 o 
  -2   9  10       21.24       20.57      4.65 o 
  -1   9  10        0.72       -0.28      1.93 o 
   0   9  10       33.07       27.12      3.22 o 
   1   9  10      126.76      127.33      5.65 o 
   2   9  10       22.73       22.40      2.90 o 
   3   9  10       10.83        7.96      3.47 o 
   4   9  10       11.53       19.29      4.62 o 
   5   9  10       43.56       42.78      5.73 o 
   6   9  10        6.34        8.12      3.96 o 
  -2  10  10       19.89       18.14      3.05 o 
  -1  10  10       35.42       43.02      4.17 o 
   0  10  10        3.66        4.65      2.35 o 
   1  10  10       40.30       44.09      5.60 o 
   2  10  10        0.04       -1.28      2.92 o 
   3  10  10        0.10       -0.23      2.85 o 
   4  10  10       84.35      103.65      8.32 o 
   5  10  10       80.71       82.52      7.53 o 
   0  11  10       10.18        9.24      3.96 o 
   1  11  10      118.63      117.31      8.62 o 
   3  11  10       97.54      112.29      8.98 o 
   4  11  10        2.76        5.18      3.70 o 
  -1  -4  11        0.01       -0.35      1.85 o 
   0  -4  11        5.42        4.49      2.85 o 
  -4  -3  11        1.69        1.34      3.47 o 
  -3  -3  11        7.89        7.83      2.27 o 
  -2  -3  11       17.29       18.23      2.84 o 
  -1  -3  11        6.41        7.22      5.86 o 
   0  -3  11       26.91       42.24      3.82 o 
   1  -3  11       62.41       71.22      6.13 o 
   2  -3  11       89.63       91.10      7.04 o 
   3  -3  11       49.45       53.33      6.35 o 
  -5  -2  11        0.15       -2.98      2.98 o 
  -4  -2  11       16.88       25.48      6.03 o 
  -3  -2  11      147.52      149.34      6.28 o 
  -2  -2  11       19.06       22.88      3.01 o 
  -1  -2  11       40.36       57.85      5.70 o 
   0  -2  11      154.73      154.09      8.68 o 
   1  -2  11       70.27       61.09      6.13 o 
   2  -2  11       61.98       68.56      6.06 o 
   3  -2  11       23.94       28.04      4.95 o 
   4  -2  11       55.68       64.43      6.94 o 
  -5  -1  11       32.26       33.77      4.78 o 
  -4  -1  11        8.35        8.16      2.88 o 
  -3  -1  11       63.75       66.69      5.60 o 
  -2  -1  11        4.87        4.46      2.42 o 
  -1  -1  11        1.29        3.14      2.56 o 
   0  -1  11        1.06        1.44      2.33 o 
   1  -1  11       41.37       48.32      5.44 o 
   2  -1  11        0.54        0.62      2.52 o 
   3  -1  11       13.70       16.80      3.90 o 
   4  -1  11        3.18        4.26      2.92 o 
   5  -1  11        4.20        2.00      2.75 o 
  -6   0  11       44.79       52.67      5.70 o 
  -5   0  11       42.44       47.86      5.41 o 
  -4   0  11        5.25        6.32      2.52 o 
  -3   0  11       50.96       54.57      5.63 o 
  -2   0  11       11.86       12.05      3.28 o 
  -1   0  11       49.71       48.94      5.34 o 
   0   0  11       36.56       39.67      5.01 o 
   1   0  11      145.16      134.80      8.16 o 
   2   0  11        0.10       -2.06      2.06 o 
   3   0  11      117.71      123.92      7.83 o 
   4   0  11       40.61       47.83      5.60 o 
   5   0  11        4.90        1.77      2.42 o 
   6   0  11        0.02        3.57      2.88 o 
  -6   1  11        4.87       10.65      3.37 o 
  -5   1  11        0.95       -0.07      2.49 o 
  -4   1  11       86.37       95.59      7.11 o 
  -3   1  11       26.49       29.91      4.72 o 
  -2   1  11       46.40       54.25      5.73 o 
  -1   1  11        0.31       -0.29      2.46 o 
   0   1  11      332.31      323.29     13.07 o 
   1   1  11       20.03       23.98      4.23 o 
   2   1  11        1.31        1.97      2.52 o 
   3   1  11       26.81       31.12      4.39 o 
   4   1  11       68.36       64.57      5.77 o 
   5   1  11        1.87       -0.39      2.49 o 
   6   1  11        1.78        2.69      2.88 o 
  -6   2  11       13.75       24.96      4.55 o 
  -5   2  11       50.03       52.94      6.03 o 
  -4   2  11        9.58        9.60      3.51 o 
  -3   2  11       23.68       24.73      4.36 o 
  -2   2  11      244.76      239.88     11.24 o 
  -1   2  11        1.35        0.82      2.56 o 
   0   2  11      337.93      300.09     12.71 o 
   1   2  11      366.70      376.91     14.41 o 
   2   2  11        8.71       13.56      3.44 o 
   3   2  11        0.16       -1.34      2.13 o 
   4   2  11      593.57      548.63     18.64 o 
   5   2  11       19.63       23.65      4.46 o 
   6   2  11        1.66        0.95      2.49 o 
   7   2  11        0.67        3.70      3.21 o 
  -6   3  11       22.09       16.64      4.32 o 
  -5   3  11       32.89       25.88      4.65 o 
  -4   3  11        1.49        3.87      3.05 o 
  -3   3  11      209.45      210.37     10.61 o 
  -2   3  11      135.60      127.89      8.22 o 
  -1   3  11      476.29      465.42     16.71 o 
   0   3  11      266.43      275.66     12.05 o 
   1   3  11        0.05       -1.18      2.26 o 
   2   3  11      233.57      213.91     10.35 o 
   3   3  11      229.48      223.96     10.61 o 
   4   3  11      120.49      112.78      7.47 o 
   5   3  11       37.11       47.96      5.63 o 
   6   3  11       12.18       18.80      3.96 o 
   7   3  11        1.89        6.62      3.60 o 
  -6   4  11      157.16      161.00     10.32 o 
  -5   4  11       33.09       48.51      6.22 o 
  -4   4  11       13.34       19.26      4.36 o 
  -3   4  11       34.50       30.27      5.01 o 
  -2   4  11        0.32       -2.33      2.49 o 
  -1   4  11        0.12       -0.43      2.26 o 
   0   4  11      188.93      186.75      9.66 o 
   1   4  11       23.98       29.22      4.42 o 
   2   4  11       44.62       47.01      5.27 o 
   3   4  11        0.51        1.70      2.19 o 
   4   4  11        0.07        4.91      2.69 o 
   5   4  11       14.74       14.38      3.41 o 
   6   4  11        8.19       12.81      3.51 o 
   7   4  11        3.52       20.18      4.42 o 
  -5   5  11       37.72       47.79      6.55 o 
  -4   5  11        5.14        2.46      3.24 o 
  -3   5  11      109.04       93.82      7.50 o 
  -2   5  11        1.16        6.26      2.65 o 
  -1   5  11       26.13       23.06      4.39 o 
   0   5  11        2.45        5.37      3.01 o 
   1   5  11        0.12       -2.19      2.19 o 
   2   5  11       50.95       51.33      5.57 o 
   3   5  11       28.30       26.66      4.32 o 
   4   5  11        0.34        2.62      2.65 o 
   5   5  11      118.56      117.04      7.57 o 
   6   5  11        4.95        9.63      3.11 o 
  -5   6  11       13.39       13.07      4.13 o 
  -4   6  11        6.29       13.07      3.93 o 
  -3   6  11       27.34       26.27      4.49 o 
  -2   6  11       38.08       43.80      5.54 o 
  -1   6  11       87.88       95.85      7.27 o 
   0   6  11       77.44       72.59      6.32 o 
   1   6  11       43.44       46.58      5.54 o 
   2   6  11       47.80       52.90      5.80 o 
   3   6  11       37.30       44.45      5.27 o 
   4   6  11       36.76       41.54      5.14 o 
   5   6  11       10.42       10.97      3.21 o 
  -4   7  11       91.76       98.50      7.99 o 
  -3   7  11       54.98       60.37      6.81 o 
  -2   7  11       38.64       39.15      5.63 o 
  -1   7  11      187.75      203.29     10.61 o 
   0   7  11        1.91        1.74      2.75 o 
   1   7  11       94.28      100.86      7.34 o 
   2   7  11      168.51      152.81      8.78 o 
   3   7  11      110.82       92.51      6.68 o 
   4   7  11        4.57        5.47      2.78 o 
  -3   8  11        1.26        7.89      3.28 o 
  -2   8  11        0.46       -0.98      2.69 o 
  -1   8  11        3.99        7.83      3.47 o 
   0   8  11        7.04        6.06      2.95 o 
   1   8  11       22.64       19.79      4.19 o 
   2   8  11       26.81       25.88      4.36 o 
   3   8  11        2.89        6.39      2.85 o 
  -2   9  11        0.01        1.35      2.23 o 
  -1   9  11        1.93        2.67      4.52 o 
   0   9  11        7.19        8.54      2.39 o 
   1   9  11      109.89      116.01      6.11 o 
   2   9  11        4.43        3.71      2.14 o 
   3   9  11      101.96      114.52      8.12 o 
   4   9  11       45.42       52.71      6.09 o 
   5   9  11       54.80       61.55      6.75 o 
  -1  10  11       65.70       80.48      9.99 o 
   1  10  11        0.92        1.24      2.08 o 
   2  10  11       32.11       35.71      5.11 o 
   3  10  11       29.52       30.66      5.04 o 
   4  10  11        0.02       -3.24      3.24 o 
  -2  -2  12       21.08       22.24      4.03 o 
  -1  -2  12       26.23       15.13      3.41 o 
   0  -2  12       26.02       36.69      5.11 o 
   1  -2  12        0.11       -0.03      2.39 o 
  -3  -1  12        2.76        6.72      2.49 o 
  -2  -1  12        0.37        1.05      2.36 o 
  -1  -1  12      183.37      180.49      9.73 o 
   0  -1  12        1.33        1.90      2.49 o 
   1  -1  12        0.91        0.69      2.33 o 
   2  -1  12        3.60        3.05      2.49 o 
   3  -1  12       15.43       13.79      3.90 o 
  -4   0  12       92.33      101.06      7.27 o 
  -3   0  12       30.49       40.62      5.21 o 
  -2   0  12       86.00       90.77      6.78 o 
  -1   0  12      273.17      273.26     12.28 o 
   0   0  12       24.24       30.66      4.88 o 
   1   0  12       17.28       19.13      4.19 o 
   2   0  12        1.05        4.52      3.05 o 
   3   0  12       10.16       12.25      3.67 o 
   4   0  12        9.22        9.34      2.98 o 
  -4   1  12       22.40       27.48      4.46 o 
  -3   1  12        6.81        9.50      3.31 o 
  -2   1  12       10.35        6.58      2.98 o 
  -1   1  12      125.90      147.77      8.81 o 
   0   1  12       30.06       36.82      5.08 o 
   1   1  12       13.06        7.01      3.28 o 
   2   1  12       52.64       56.11      6.13 o 
   3   1  12        0.24        3.64      2.42 o 
   4   1  12        0.03       -0.66      2.23 o 
   5   1  12        6.63       12.28      3.57 o 
  -5   2  12      108.26      125.92      8.58 o 
  -4   2  12      120.76      131.29      8.84 o 
  -3   2  12       37.54       33.18      5.08 o 
  -2   2  12        8.89       11.99      3.60 o 
  -1   2  12       66.93       72.62      6.45 o 
   0   2  12        7.88        4.88      2.85 o 
   1   2  12       64.54       61.62      6.26 o 
   2   2  12      166.91      153.04      8.94 o 
   3   2  12       98.62       89.69      6.75 o 
   4   2  12       95.18       84.61      6.78 o 
   5   2  12        3.30        7.53      3.11 o 
  -5   3  12       13.28       18.08      4.13 o 
  -4   3  12        0.49        0.49      2.65 o 
  -3   3  12       15.24       26.24      4.85 o 
  -2   3  12        0.04        2.49      2.85 o 
  -1   3  12       11.93       19.52      4.29 o 
   0   3  12        0.82        1.44      2.13 o 
   1   3  12       56.49       70.49      6.03 o 
   2   3  12      128.34      123.79      8.09 o 
   3   3  12        0.03        2.98      2.52 o 
   4   3  12       52.61       53.13      5.83 o 
   5   3  12      170.17      160.09      9.27 o 
   6   3  12       45.33       49.50      6.22 o 
  -4   4  12        4.00       15.53      4.13 o 
  -3   4  12       62.84       61.39      6.75 o 
  -2   4  12       18.11       20.21      4.46 o 
  -1   4  12        1.84        0.03      2.33 o 
   0   4  12       33.29       42.62      5.47 o 
   1   4  12       51.99       70.10      6.13 o 
   2   4  12        2.07        5.31      2.62 o 
   3   4  12       16.36       16.35      3.70 o 
   4   4  12        8.14       11.92      3.41 o 
   5   4  12       16.30       20.44      4.03 o 
   6   4  12       13.74       21.16      4.29 o 
  -4   5  12      157.22      179.18     10.68 o 
  -3   5  12      131.74      182.69     10.81 o 
  -2   5  12      128.80      139.25      8.81 o 
  -1   5  12       86.05       99.81      7.47 o 
   0   5  12       16.63       28.34      4.55 o 
   1   5  12        0.77        4.52      2.72 o 
   2   5  12        0.02       -2.16      2.16 o 
   3   5  12        0.01        1.54      2.26 o 
   4   5  12       10.41       12.71      3.70 o 
   5   5  12        1.27       -0.92      2.49 o 
   6   5  12       12.73       18.08      4.00 o 
  -4   6  12       42.71       38.26      6.06 o 
  -3   6  12       45.17       53.92      6.39 o 
  -2   6  12        4.49       12.45      3.44 o 
  -1   6  12        0.00        1.15      2.33 o 
   0   6  12       26.10       25.22      4.68 o 
   1   6  12        6.25       11.47      3.57 o 
   2   6  12       36.80       48.51      5.70 o 
   3   6  12        2.56        0.69      2.36 o 
   4   6  12       20.54       25.16      4.39 o 
   5   6  12       22.01       22.44      4.26 o 
  -3   7  12       11.53       17.53      4.19 o 
  -2   7  12      189.77      204.01     11.10 o 
  -1   7  12        0.58        1.64      2.88 o 
   0   7  12       21.67       24.37      4.32 o 
   1   7  12        0.13        0.59      2.92 o 
   2   7  12        3.89        4.55      3.14 o 
   3   7  12        0.03       -1.97      1.97 o 
   4   7  12       91.82       94.87      7.08 o 
  -2   8  12       43.86       51.95      6.52 o 
  -1   8  12       39.11       37.64      5.63 o 
   0   8  12       97.50       79.57      6.94 o 
   1   8  12       17.67       29.61      4.91 o 
   2   8  12        0.13       -2.33      2.33 o 
   3   8  12        1.75        1.44      2.92 o 
   0   9  12       98.70       98.04      7.80 o 
   1   9  12        1.86       -2.36      2.36 o 
   2   9  12       16.81       15.10      3.93 o 
  -1   1  13       42.77       39.77      5.57 o 
   0   1  13        2.88        6.35      3.08 o 
   1   1  13       11.76       16.08      4.13 o 
   2   1  13       12.62       20.87      4.42 o 
  -2   2  13       23.65       22.93      4.78 o 
  -1   2  13       72.83       57.62      6.52 o 
   0   2  13        1.59        4.55      2.88 o 
   1   2  13        7.50        2.72      2.75 o 
   2   2  13       40.44       40.91      5.37 o 
   3   2  13       14.73       17.17      3.70 o 
  -2   3  13        6.53        8.42      3.41 o 
  -1   3  13       76.00       78.29      6.98 o 
   0   3  13       39.80       37.44      5.54 o 
   1   3  13        2.40        6.16      2.75 o 
   2   3  13        0.02        1.77      2.52 o 
   3   3  13      139.52      144.04      9.04 o 
  -2   4  13        4.84       12.84      3.83 o 
  -1   4  13        0.06        6.29      2.65 o 
   0   4  13        3.09        3.05      2.49 o 
   1   4  13       19.51       14.81      3.51 o 
   2   4  13       41.52       47.99      5.77 o 
   3   4  13       80.18       85.04      7.01 o 
   4   4  13        2.38        8.78      3.21 o 
  -2   5  13      109.51      139.65      9.37 o 
  -1   5  13       92.17       96.14      7.63 o 
   0   5  13       69.07       80.13      6.75 o 
   1   5  13       39.95       52.90      6.09 o 
   2   5  13        5.34       12.38      3.34 o 
   3   5  13        5.11        4.98      2.92 o 
   4   5  13        3.11        4.85      3.01 o 
  -1   6  13        9.62       10.71      3.54 o 
   0   6  13        9.37       13.82      3.60 o 
   1   6  13        2.89        3.73      2.62 o 
   2   6  13       18.10       17.95      4.23 o 
   3   6  13        0.38       -0.23      2.39 o 
   0   7  13       59.14       68.79      7.14 o 
   1   7  13       13.37       17.10      4.00 o 
   2   7  13        2.07        5.80      3.05 o 
                                                 
